# Supplementary material for: Improvement of small extracellular vesicle isolation from mouse model blood
Source: Extracell Vesicles Circ Nucl Acids. 2025 Dec 24;6(4):1034–53. doi: 10.20517/evcna.2025.90 (PMC12812443; doi:10.20517/evcna.2025.90)
Supplement: Supplementary file 1 [file evcna-6-4-1034-SupplementaryMaterials.zip]

Archive with 4 entries (3 files):
- evcna6090-SupplementaryMaterials/
- evcna6090-SupplementaryMaterials/evcna6090-SupplementaryMaterials.pdf
- evcna6090-SupplementaryMaterials/Supplementary Table 1.xlsx
- evcna6090-SupplementaryMaterials/Supplementary Table 2.xlsx
