# Supplementary material for: Improvement of small extracellular vesicle isolation from mouse model blood
Source: Extracell Vesicles Circ Nucl Acids. 2025 Dec 24;6(4):1034–53. doi: 10.20517/evcna.2025.90 (PMC12812443; doi:10.20517/evcna.2025.90)
Supplement: Supplementary file 1 [file evcna-6-4-1034-SupplementaryMaterials.zip › evcna6090-SupplementaryMaterials/Supplementary Table 1.xlsx]

## Sheet: Foglio1
Protein ID	Gene names	Protein names	Misev 2023	SEC Abundance	UC-IDG Abundance	SEC presence	UC presence	C: plasmatic proteins	C:Exo markers	TOP100	Gene Ontology (biological process)	Gene Ontology (cellular component)	Gene Ontology (molecular function)	C: KEGG name	T: Protein IDs	T: Fasta headers	N: Mol. weight [kDa]	C: Oxidation (M) site positions	C: Phospho (STY) site positions	N: Q-value	N: Score	N: MS/MS count	N: Unique peptides sec1	N: Unique peptides sec2	N: Unique peptides sec3	N: Unique peptides uc1	N: Unique peptides uc2	N: Unique peptides uc3	N: Sequence coverage sec1 [%]	N: Sequence coverage sec2 [%]	N: Sequence coverage sec3 [%]	N: Sequence coverage uc1 [%]	N: Sequence coverage uc2 [%]	N: Sequence coverage uc3 [%]	N: MS/MS count sec1	N: MS/MS count sec2	N: MS/MS count sec3	N: MS/MS count uc1	N: MS/MS count uc2	N: MS/MS count uc3
P63101	Ywhaz	14-3-3 protein zeta/delta (Protein kinase C inhibitor protein 1) (KCIP-1) (SEZ-2)	3b	26.4205	NaN	+				+	angiogenesis [GO:0001525]; cellular response to glucose starvation [GO:0042149]; ERK1 and ERK2 cascade [GO:0070371]; establishment of Golgi localization [GO:0051683]; Golgi reassembly [GO:0090168]; lung development [GO:0030324]; negative regulation of innate immune response [GO:0045824]; negative regulation of protein localization to nucleus [GO:1900181]; negative regulation of TORC1 signaling [G…	cytosol [GO:0005829]; glutamatergic synapse [GO:0098978]; hippocampal mossy fiber to CA3 synapse [GO:0098686]; melanosome [GO:0042470]; mitochondrion [GO:0005739]; nucleus [GO:0005634]	cytokine activity [GO:0005125]; deubiquitinase activator activity [GO:0035800]; enzyme binding [GO:0019899]; growth factor activity [GO:0008083]; identical protein binding [GO:0042802]; protein serine/threonine kinase activator activity [GO:0043539]; protein-containing complex binding [GO:0044877]; transforming growth factor beta receptor binding [GO:0005160]; type I transforming growth factor be…	Cell cycle;Neurotrophin signaling pathway;Oocyte meiosis	P63101;sp|P63101|1433Z_MOUSE;A0A2I3BQ03;Q3UA58;D3YXN6;Q8BWN0;D3YXF4	sp|P63101|1433Z_MOUSE 14-3-3 protein zeta/delta OS=Mus musculus OX=10090 GN=Ywhaz PE=1 SV=1;sp|P63101|1433Z_MOUSE 14-3-3 protein zeta/delta OS=Mus musculus OX=10090 GN=Ywhaz PE=1 SV=1;tr|A0A2I3BQ03|A0A2I3BQ03_MOUSE 14-3-3 protein zeta/delta (Fragment) OS=M	27.771			0	234.89	85	4	4	4	0	0	1	32.2	32.2	32.2	0	4.1	5.7	24	31	28	0	0	2
A2MXS5	Iglv1;lambda	A6 anti-[4-hydroxy-3-nitrophenyl(Phenolate form)] acetyl mAb V-L region	3b; 5a	25.8298	23.9637	+	+	+							A2MXS5;A2NVW5;A2NVW3;Q9ET13;A2MY58;Q8CGS1;sp|P01725|LV1C_MOUSE;P01725	tr|A2MXS5|A2MXS5_MOUSE A6 anti-[4-hydroxy-3-nitrophenyl(Phenolate form)] acetyl mAb V-L region (Fragment) OS=Mus musculus OX=10090 GN=Iglv1 PE=2 SV=1;tr|A2NVW5|A2NVW5_MOUSE Light chain variable region (Fragment) OS=Mus musculus OX=10090 GN=Iglv1 PE=2 SV=1;	10.305			0	9.5109	32	1	1	1	1	0	1	23.7	23.7	23.7	23.7	0	33	12	6	6	0	0	8
A2N494	CP3-10VL;CP1-10VL	Aberrantly recombined kappa chain Vk8/J1 region	3b; 5a	27.27	27.2652	+	+								A2N494;B5UB65;B5UB63;tr|A0A140T8M3|A0A140T8M3_MOUSE;A0A140T8M3;A0A0F7W6M8	tr|A2N494|A2N494_MOUSE Aberrantly recombined kappa chain Vk8/J1 region (Fragment) OS=Mus musculus OX=10090 PE=1 SV=1;tr|B5UB65|B5UB65_MOUSE CP3-10 light chain variable region (Fragment) OS=Mus musculus OX=10090 GN=CP3-10VL PE=2 SV=1;tr|B5UB63|B5UB63_MOUSE	12.632	4		0	323.31	113	2	2	2	2	2	2	52.6	52.6	52.6	52.6	39.5	52.6	36	22	12	18	7	18
D2XZ37	Scgb2b2	ABPBG2 (Androgen-binding protein)	3b	24.2292	NaN	+						extracellular space [GO:0005615]			D2XZ37;A0A7T3QYW7;A0A7S8WJU0;sp|Q6UGQ3|SG2B2_MOUSE;G5E8B4;Q6UGQ3;A0A0U1RPN9;A0A7H1MFM9	tr|D2XZ37|D2XZ37_MOUSE ABPBG2 (Fragment) OS=Mus musculus OX=10090 GN=Scgb2b2 PE=2 SV=1;tr|A0A7T3QYW7|A0A7T3QYW7_MOUSE ABPBG2 (Fragment) OS=Mus musculus musculus OX=39442 GN=Abpbg2 PE=3 SV=1;tr|A0A7S8WJU0|A0A7S8WJU0_MOUSE ABPBG2 (Fragment) OS=Mus musculus d	12.713			0	14.036	22	2	2	0	0	0	1	25.9	25.9	0	0	0	15.2	12	9	0	0	0	1
Q60994	Adipoq	Adiponectin (30 kDa adipocyte complement-related protein) (Adipocyte complement-related 30 kDa protein) (ACRP30) (Adipocyte, C1q and collagen domain-containing protein) (Adipocyte-specific protein AdipoQ)	3a; 5a	26.2185	27.6954	+	+				adiponectin-activated signaling pathway [GO:0033211]; brown fat cell differentiation [GO:0050873]; cellular response to insulin stimulus [GO:0032869]; cellular response to xenobiotic stimulus [GO:0071466]; detection of oxidative stress [GO:0070994]; fatty acid beta-oxidation [GO:0006635]; fatty acid oxidation [GO:0019395]; gene expression [GO:0010467]; glucose homeostasis [GO:0042593]; glucose me…	cell periphery [GO:0071944]; cell surface [GO:0009986]; collagen trimer [GO:0005581]; endoplasmic reticulum [GO:0005783]; extracellular region [GO:0005576]; extracellular space [GO:0005615]; perinuclear region of cytoplasm [GO:0048471]	serine-type endopeptidase inhibitor activity [GO:0004867]	Adipocytokine signaling pathway;PPAR signaling pathway;Type II diabetes mellitus	sp|Q60994|ADIPO_MOUSE;A0A3B0J1H7;Q60994;Q8BRW2;E9PWU4	sp|Q60994|ADIPO_MOUSE Adiponectin OS=Mus musculus OX=10090 GN=Adipoq PE=1 SV=2;tr|A0A3B0J1H7|A0A3B0J1H7_MOUSE Adiponectin d OS=Mus musculus OX=10090 GN=Adid PE=4 SV=1;sp|Q60994|ADIPO_MOUSE Adiponectin OS=Mus musculus OX=10090 GN=Adipoq PE=1 SV=2;tr|Q8BRW2|	26.809			0	216.28	48	3	3	1	1	0	6	12.6	12.6	4	4.9	0	25.5	13	11	3	1	0	20
P61205	Arf3;Arf1;Arf5;Arf2;Arf4	ADP-ribosylation factor 3	4c	23.4973	NaN	+					protein transport [GO:0015031]; retrograde vesicle-mediated transport, Golgi to endoplasmic reticulum [GO:0006890]	Golgi apparatus [GO:0005794]; perinuclear region of cytoplasm [GO:0048471]	DNA binding [GO:0003677]; double-stranded DNA binding [GO:0003690]; protein homodimerization activity [GO:0042803]	Vibrio cholerae infection	P61205;P84078;P84084;sp|P84084|ARF5_MOUSE;sp|P84078|ARF1_MOUSE;sp|P61205|ARF3_MOUSE;Q3U344;Q8BSL7;P61750;D3YV25;E9Q2C2;sp|P61750|ARF4_MOUSE;Q14BR4;sp|Q8BSL7|ARF2_MOUSE;Q9DD04	sp|P61205|ARF3_MOUSE ADP-ribosylation factor 3 OS=Mus musculus OX=10090 GN=Arf3 PE=2 SV=2;sp|P84078|ARF1_MOUSE ADP-ribosylation factor 1 OS=Mus musculus OX=10090 GN=Arf1 PE=1 SV=2;sp|P84084|ARF5_MOUSE ADP-ribosylation factor 5 OS=Mus musculus OX=10090 GN=A	20.601			0	5.4254	13	0	2	2	0	0	0	0	11.6	11.6	0	0	0	0	8	5	0	0	0
Q61282	Acan	Aggrecan core protein (Cartilage-specific proteoglycan core protein) (CSPCP)	5c	24.3938	NaN	+					cartilage condensation [GO:0001502]; cell adhesion [GO:0007155]; chondrocyte development [GO:0002063]; collagen fibril organization [GO:0030199]; heart development [GO:0007507]; proteoglycan biosynthetic process [GO:0030166]	basement membrane [GO:0005604]; extracellular matrix [GO:0031012]; extracellular space [GO:0005615]; GABA-ergic synapse [GO:0098982]; glutamatergic synapse [GO:0098978]; perisynaptic extracellular matrix [GO:0098966]	serine-type endopeptidase inhibitor activity [GO:0004867]		Q61282;sp|Q61282|PGCA_MOUSE;A0A0U1RQ88	sp|Q61282|PGCA_MOUSE Aggrecan core protein OS=Mus musculus OX=10090 GN=Acan PE=1 SV=2;sp|Q61282|PGCA_MOUSE Aggrecan core protein OS=Mus musculus OX=10090 GN=Acan PE=1 SV=2	221.94			0	69.717	53	3	8	4	0	0	0	1.7	5.3	2.2	0	0	0	9	34	10	0	0	0
P07724	Alb	Albumin	3b; 5a	30.5686	29.7202	+	+	+		+	cellular response to calcium ion starvation [GO:0072732]; cellular response to starvation [GO:0009267]; negative regulation of mitochondrial depolarization [GO:0051902]	cytoplasm [GO:0005737]; endoplasmic reticulum [GO:0005783]; extracellular exosome [GO:0070062]; extracellular region [GO:0005576]; extracellular space [GO:0005615]; Golgi apparatus [GO:0005794]; myelin sheath [GO:0043209]; protein-containing complex [GO:0032991]	signaling receptor binding [GO:0005102]		P07724;sp|P07724|ALBU_MOUSE;Q546G4;K7R066	sp|P07724|ALBU_MOUSE Albumin OS=Mus musculus OX=10090 GN=Alb PE=1 SV=3;sp|P07724|ALBU_MOUSE Albumin OS=Mus musculus OX=10090 GN=Alb PE=1 SV=3;tr|Q546G4|Q546G4_MOUSE Serum albumin OS=Mus musculus OX=10090 GN=Alb PE=1 SV=1	68.692	147;159;322;572		0	323.31	2117	26	26	25	21	15	20	52.1	54.3	52.1	48	31.1	44.4	773	574	468	133	50	119
Q91VB8	haemaglobin alpha 2;Hba;Hbat1	Alpha globin 1 (Alpha globin 2) (Alpha-globin) (Globin c1) (Hemoglobin alpha, adult chain 1) (Hemoglobin alpha, adult chain 2)	3b; 5a	29.7953	27.8693	+	+	+			erythrocyte development [GO:0048821]; in utero embryonic development [GO:0001701]; response to bacterium [GO:0009617]	hemoglobin complex [GO:0005833]	actin binding [GO:0003779]; actin filament binding [GO:0051015]; DNA-binding transcription factor binding [GO:0140297]; Fc-gamma receptor I complex binding [GO:0034988]; potassium channel regulator activity [GO:0015459]; protein kinase C binding [GO:0005080]; protein sequestering activity [GO:0140311]; small GTPase binding [GO:0031267]	African trypanosomiasis;Malaria	Q91VB8;Q9CY10;Q8BPF4;Q9QWJ3;Q9CY06;Q9CWS5;P01942;sp|P01942|HBA_MOUSE;A8DUV3;Q61287;A8DUV1;Q61649	tr|Q91VB8|Q91VB8_MOUSE Alpha globin 1 OS=Mus musculus OX=10090 GN=Hba-a1 PE=1 SV=1;tr|Q9CY10|Q9CY10_MOUSE GLOBIN domain-containing protein OS=Mus musculus OX=10090 PE=2 SV=1;tr|Q8BPF4|Q8BPF4_MOUSE GLOBIN domain-containing protein OS=Mus musculus OX=10090 P	15.112	33		0	155.49	256	6	6	6	5	2	5	64.1	64.1	64.1	57	14.8	63.4	95	75	47	15	6	18
Q00896	Serpina1c;Serpina1a	Alpha-1-antitrypsin 1-3 (Alpha-1 protease inhibitor 3) (Alpha-1 protease inhibitor 6) (Alpha-1-antitrypsin 1-6) (Serine protease inhibitor 1-3) (Serine protease inhibitor 1-6) (Serine protease inhibitor A1c) (Serpin A1c)	3b; 5a	26.9285	27.1691	+	+	+			response to cytokine [GO:0034097]; response to peptide hormone [GO:0043434]	extracellular region [GO:0005576]; extracellular space [GO:0005615]	calcium ion binding [GO:0005509]; collagen binding [GO:0005518]; extracellular matrix binding [GO:0050840]; laminin-1 binding [GO:0043237]; proteoglycan binding [GO:0043394]	Complement and coagulation cascades	Q00896;P07758;sp|Q00896|A1AT3_MOUSE;sp|P07758|A1AT1_MOUSE;A0A0R4J0X5;A0A0A0MQA3	sp|Q00896|A1AT3_MOUSE Alpha-1-antitrypsin 1-3 OS=Mus musculus OX=10090 GN=Serpina1c PE=1 SV=2;sp|P07758|A1AT1_MOUSE Alpha-1-antitrypsin 1-1 OS=Mus musculus OX=10090 GN=Serpina1a PE=1 SV=4;sp|Q00896|A1AT3_MOUSE Alpha-1-antitrypsin 1-3 OS=Mus musculus OX=100	45.823			0	323.31	213	2	2	2	0	0	4	29.1	25	29.1	17	12.4	35.7	58	49	33	8	1	64
Q00897	Serpina1d	Alpha-1-antitrypsin 1-4 (Alpha-1 protease inhibitor 4) (Serine protease inhibitor 1-4) (Serine protease inhibitor A1d) (Serpin A1d)	3b; 5a	25.8894	25.0648	+	+	+			response to cytokine [GO:0034097]; response to peptide hormone [GO:0043434]	extracellular region [GO:0005576]; extracellular space [GO:0005615]		Complement and coagulation cascades	Q00897;sp|Q00897|A1AT4_MOUSE;A0A2P9DUN6	sp|Q00897|A1AT4_MOUSE Alpha-1-antitrypsin 1-4 OS=Mus musculus OX=10090 GN=Serpina1d PE=1 SV=1;sp|Q00897|A1AT4_MOUSE Alpha-1-antitrypsin 1-4 OS=Mus musculus OX=10090 GN=Serpina1d PE=1 SV=1;tr|A0A2P9DUN6|A0A2P9DUN6_MOUSE Serpina1 DOM-7 OS=Mus musculus OX=100	45.998			0	81.798	62	4	3	4	1	0	5	32.7	21.3	30.8	14	7	42.4	16	11	14	2	0	19
Q00898	Serpina1e	Alpha-1-antitrypsin 1-5 (Alpha-1 protease inhibitor 5) (Serine protease inhibitor 1-5) (Serine protease inhibitor A1e) (Serpin A1e)	3b; 5a	24.7074	NaN	+		+			response to cytokine [GO:0034097]; response to peptide hormone [GO:0043434]	extracellular space [GO:0005615]	calcium ion binding [GO:0005509]; carbohydrate binding [GO:0030246]; complement component C1q complex binding [GO:0001849]; identical protein binding [GO:0042802]; virion binding [GO:0046790]	Complement and coagulation cascades	Q00898;sp|Q00898|A1AT5_MOUSE	sp|Q00898|A1AT5_MOUSE Alpha-1-antitrypsin 1-5 OS=Mus musculus OX=10090 GN=Serpina1e PE=1 SV=1;sp|Q00898|A1AT5_MOUSE Alpha-1-antitrypsin 1-5 OS=Mus musculus OX=10090 GN=Serpina1e PE=1 SV=1	45.891			0	8.5836	20	2	3	2	0	0	1	17.9	22.8	17.9	9.9	5.3	19.4	5	11	3	0	0	1
Q61247	Serpinf2	Alpha-2-antiplasmin (Alpha-2-AP) (Alpha-2-plasmin inhibitor) (Alpha-2-PI) (Serpin F2)	3b; 5a	23.4152	24.2808	+	+				acute-phase response [GO:0006953]; blood vessel morphogenesis [GO:0048514]; collagen fibril organization [GO:0030199]; maintenance of blood vessel diameter homeostasis by renin-angiotensin [GO:0002034]; negative regulation of fibrinolysis [GO:0051918]; negative regulation of plasminogen activation [GO:0010757]; positive regulation of cell differentiation [GO:0045597]; positive regulation of colla…	cell surface [GO:0009986]; collagen-containing extracellular matrix [GO:0062023]; fibrinogen complex [GO:0005577]	serine-type endopeptidase inhibitor activity [GO:0004867]	Complement and coagulation cascades	Q61247;sp|Q61247|A2AP_MOUSE;Q5ND36;Q5ND35;E9PXE0	sp|Q61247|A2AP_MOUSE Alpha-2-antiplasmin OS=Mus musculus OX=10090 GN=Serpinf2 PE=1 SV=1;sp|Q61247|A2AP_MOUSE Alpha-2-antiplasmin OS=Mus musculus OX=10090 GN=Serpinf2 PE=1 SV=1;tr|Q5ND36|Q5ND36_MOUSE Serine or cysteine peptidase inhibitor clade F member 2 O	54.971			0	41.272	48	2	2	6	0	0	5	5.7	5.5	15.1	0	0	10	4	4	25	0	0	15
P29699	Ahsg	Alpha-2-HS-glycoprotein (Countertrypin) (Fetuin-A)	4c	26.2561	27.9409	+	+				acute-phase response [GO:0006953]; negative regulation of bone mineralization [GO:0030502]; ossification [GO:0001503]; positive regulation of phagocytosis [GO:0050766]; regulation of inflammatory response [GO:0050727]	extracellular space [GO:0005615]; Golgi apparatus [GO:0005794]	serine-type endopeptidase inhibitor activity [GO:0004867]		P29699;A0A338P703;A0A338P7G1;A0A338P7H5;sp|P29699|FETUA_MOUSE;Q3UEK9;Q3UEK5;Q3TIU3;O35399;A0A338P692	sp|P29699|FETUA_MOUSE Alpha-2-HS-glycoprotein OS=Mus musculus OX=10090 GN=Ahsg PE=1 SV=1;tr|A0A338P703|A0A338P703_MOUSE Alpha-2-HS-glycoprotein OS=Mus musculus OX=10090 GN=Ahsg PE=1 SV=1;tr|A0A338P7G1|A0A338P7G1_MOUSE Alpha-2-HS-glycoprotein OS=Mus musculu	37.325	235;335	312	0	323.31	156	5	5	5	1	0	6	27.8	27.8	27.8	7	0	32.8	33	44	31	2	0	46
P97449	Anpep	Aminopeptidase N (AP-N) (mAPN) (EC 3.4.11.2) (Alanyl aminopeptidase) (Aminopeptidase M) (AP-M) (Membrane protein p161) (Microsomal aminopeptidase) (CD antigen CD13)	4c	24.8436	NaN	+					angiogenesis [GO:0001525]; angiotensin maturation [GO:0002003]; cell differentiation [GO:0030154]	endoplasmic reticulum-Golgi intermediate compartment [GO:0005793]; external side of plasma membrane [GO:0009897]; extracellular exosome [GO:0070062]	complement component C3b binding [GO:0001851]; heparin binding [GO:0008201]	Glutathione metabolism;Hematopoietic cell lineage;Renin-angiotensin system	P97449;sp|P97449|AMPN_MOUSE;Q3UP74;Q3TB69;A0A0U1RNS3	sp|P97449|AMPN_MOUSE Aminopeptidase N OS=Mus musculus OX=10090 GN=Anpep PE=1 SV=4;sp|P97449|AMPN_MOUSE Aminopeptidase N OS=Mus musculus OX=10090 GN=Anpep PE=1 SV=4;tr|Q3UP74|Q3UP74_MOUSE Aminopeptidase OS=Mus musculus OX=10090 GN=Anpep PE=2 SV=1;tr|Q3TB69|	109.65			0	121.46	42	6	7	3	0	0	0	10.4	11.8	4.8	0	0	0	13	21	8	0	0	0
Q8R0Z6	Angptl6	Angiopoietin-related protein 6 (Angiopoietin-like protein 6) (Angiopoietin-related growth factor)	3b	25.3158	25.1538	+	+				angiogenesis [GO:0001525]; blood coagulation [GO:0007596]; cell differentiation [GO:0030154]	extracellular region [GO:0005576]; secretory granule [GO:0030141]	serine-type endopeptidase activity [GO:0004252]		Q8R0Z6;sp|Q8R0Z6|ANGL6_MOUSE;Q9R045;sp|Q9R045|ANGL2_MOUSE	sp|Q8R0Z6|ANGL6_MOUSE Angiopoietin-related protein 6 OS=Mus musculus OX=10090 GN=Angptl6 PE=2 SV=1;sp|Q8R0Z6|ANGL6_MOUSE Angiopoietin-related protein 6 OS=Mus musculus OX=10090 GN=Angptl6 PE=2 SV=1	51.095			0	110.33	70	6	7	6	1	1	4	20.1	20.4	17.9	4.2	4.2	12.5	19	24	18	0	0	9
P07356	Anxa2	Annexin A2 (Annexin II) (Annexin-2) (Calpactin I heavy chain) (Calpactin-1 heavy chain) (Chromobindin-8) (Lipocortin II) (Placental anticoagulant protein IV) (PAP-IV) (Protein I) (p36)	1b	22.3715	23.46	+	+			+	angiogenesis [GO:0001525]; cell adhesion [GO:0007155]; cell-matrix adhesion [GO:0007160]; collagen fibril organization [GO:0030199]; epithelial cell apoptotic process [GO:1904019]; fibrinolysis [GO:0042730]; lung development [GO:0030324]; membrane raft assembly [GO:0001765]; mRNA transcription by RNA polymerase II [GO:0042789]; negative regulation of low-density lipoprotein particle receptor cata…	AnxA2-p11 complex [GO:1990665]; basement membrane [GO:0005604]; basolateral plasma membrane [GO:0016323]; cell surface [GO:0009986]; collagen-containing extracellular matrix [GO:0062023]; cornified envelope [GO:0001533]; cytoplasm [GO:0005737]; cytosol [GO:0005829]; early endosome [GO:0005769]; extracellular exosome [GO:0070062]; extracellular space [GO:0005615]; late endosome membrane [GO:003190…	DNA binding [GO:0003677]; protein heterodimerization activity [GO:0046982]; structural constituent of chromatin [GO:0030527]		P07356;sp|P07356|ANXA2_MOUSE;Q9CZI7;Q542G9;Q3UCD3;B0V2N7;B0V2N8;Q99KH3;B0V2N5	sp|P07356|ANXA2_MOUSE Annexin A2 OS=Mus musculus OX=10090 GN=Anxa2 PE=1 SV=2;sp|P07356|ANXA2_MOUSE Annexin A2 OS=Mus musculus OX=10090 GN=Anxa2 PE=1 SV=2;tr|Q9CZI7|Q9CZI7_MOUSE Annexin OS=Mus musculus OX=10090 GN=Anxa2 PE=2 SV=1;tr|Q542G9|Q542G9_MOUSE Anne	38.676			0	53.916	61	5	10	5	1	1	6	19.5	30.7	17.7	4.1	4.1	24.8	7	26	9	1	3	15
P48036	Anxa5	Annexin A5 (Anchorin CII) (Annexin V) (Annexin-5) (Calphobindin I) (CPB-I) (Endonexin II) (Lipocortin V) (Placental anticoagulant protein 4) (PP4) (Placental anticoagulant protein I) (PAP-I) (Thromboplastin inhibitor) (Vascular anticoagulant-alpha) (VAC-alpha)	2b	23.8319	NaN	+				+	blood coagulation [GO:0007596]; negative regulation of coagulation [GO:0050819]	collagen-containing extracellular matrix [GO:0062023]; endothelial microparticle [GO:0072563]; external side of plasma membrane [GO:0009897]	serine-type endopeptidase inhibitor activity [GO:0004867]		P48036;sp|P48036|ANXA5_MOUSE;A0A0G2JGQ0	sp|P48036|ANXA5_MOUSE Annexin A5 OS=Mus musculus OX=10090 GN=Anxa5 PE=1 SV=1;sp|P48036|ANXA5_MOUSE Annexin A5 OS=Mus musculus OX=10090 GN=Anxa5 PE=1 SV=1	35.752			0	19.768	23	2	8	0	0	0	1	7.5	30.4	0	0	0	5	1	20	0	0	0	2
A2MY50	Igkv1-135;Igkv1-133	Anti-acid phosphatase variable light chain 11 (Anti-acid phosphatase variable light chain 18)	3b	29.1581	29.8443	+	+	+							A2MY50;tr|A0A0B4J1H7|A0A0B4J1H7_MOUSE;A0A0B4J1H7;I6L998;tr|A0A0B4J1H8|A0A0B4J1H8_MOUSE;A0A0B4J1H8;U5JE44	tr|A2MY50|A2MY50_MOUSE Anti-acid phosphatase variable light chain 11 (Fragment) OS=Mus musculus OX=10090 PE=2 SV=1;tr|A0A0B4J1H7|A0A0B4J1H7_MOUSE Immunoglobulin kappa variable 1-135 (Fragment) OS=Mus musculus OX=10090 GN=Igkv1-135 PE=1 SV=1;tr|A0A0B4J1H7|A	12.456			0	66.231	79	1	0	0	0	0	3	31.6	24.6	19.3	24.6	0	48.2	27	17	9	4	0	22
Q7TS98		Anti-colorectal carcinoma light chain	3b	27.5807	28.1293	+	+						lipoprotein particle receptor binding [GO:0070325]; metal ion binding [GO:0046872]; receptor ligand activity [GO:0048018]; serine-type peptidase activity [GO:0008236]; very-low-density lipoprotein particle receptor binding [GO:0070326]		Q7TS98;sp|P01638|KV5A6_MOUSE;tr|A0A140T8P9|A0A140T8P9_MOUSE;A0A140T8P9;P01638;B5UB71	tr|Q7TS98|Q7TS98_MOUSE Anti-colorectal carcinoma light chain OS=Mus musculus OX=10090 PE=1 SV=1	26.454	197;26;33		0	68.943	108	1	1	0	1	0	2	47.5	42.8	35.2	28	8.1	52.5	37	27	10	1	0	33
Q9JL74		Anti-myosin immunoglobulin light chain variable region	3b	25.3683	26.5655	+	+	+					heme binding [GO:0020037]; heme transmembrane transporter activity [GO:0015232]; metal ion binding [GO:0046872]		Q9JL74;tr|A0A140T8N9|A0A140T8N9_MOUSE;A0A140T8N9	tr|Q9JL74|Q9JL74_MOUSE Anti-myosin immunoglobulin light chain variable region (Fragment) OS=Mus musculus OX=10090 PE=2 SV=1;tr|A0A140T8N9|A0A140T8N9_MOUSE Immunoglobulin kappa variable 6-32 (Fragment) OS=Mus musculus OX=10090 GN=Igkv6-32 PE=1 SV=2;tr|A0A14	10.939			0	152.15	63	2	2	2	1	0	2	39.4	39.4	39.4	18.2	0	39.4	23	14	12	6	0	8
Q8K1F2	Igkv4-57	Anti-VIPase light chain variable region	3b	29.9375	30.2188	+	+	+					actin monomer binding [GO:0003785]		Q8K1F2;tr|A0A0A6YYE7|A0A0A6YYE7_MOUSE;A0A0A6YYE7;tr|A0A0B4J1I3|A0A0B4J1I3_MOUSE;tr|A0A0A6YYE5|A0A0A6YYE5_MOUSE;tr|A0A075B5L8|A0A075B5L8_MOUSE;A0A0B4J1I3;A0A0A6YYE5;A0A075B5L8	tr|Q8K1F2|Q8K1F2_MOUSE Anti-VIPase light chain variable region (Fragment) OS=Mus musculus OX=10090 PE=1 SV=1;tr|A0A0A6YYE7|A0A0A6YYE7_MOUSE Immunoglobulin kappa variable 4-57 (Fragment) OS=Mus musculus OX=10090 GN=Igkv4-57 PE=1 SV=2;tr|A0A0A6YYE7|A0A0A6YYE	11.953	77		0	323.31	259	1	1	1	0	0	1	67.9	51.8	51.8	28.6	28.6	51.8	131	44	28	16	6	34
Q8K1F1	Igkv4-57-1	Anti-VIPase light chain variable region	3b	25.7712	25.7171	+	+	+					clathrin light chain binding [GO:0032051]; double-stranded RNA binding [GO:0003725]; protein kinase binding [GO:0019901]; structural molecule activity [GO:0005198]		Q8K1F1;tr|A0A075B5M4|A0A075B5M4_MOUSE;A0A075B5M4	tr|Q8K1F1|Q8K1F1_MOUSE Anti-VIPase light chain variable region (Fragment) OS=Mus musculus OX=10090 PE=4 SV=1;tr|A0A075B5M4|A0A075B5M4_MOUSE Immunoglobulin kappa variable 4-57-1 (Fragment) OS=Mus musculus OX=10090 GN=Igkv4-57-1 PE=1 SV=1;tr|A0A075B5M4|A0A07	12.162			0	243.61	45	1	1	1	1	0	1	43.9	28.1	28.1	28.1	14	28.1	22	8	7	5	0	3
Q00623	Apoa1	Apolipoprotein A-I (Apo-AI) (ApoA-I) (Apolipoprotein A1) [Cleaved into: Proapolipoprotein A-I (ProapoA-I); Truncated apolipoprotein A-I]	3a; 5a	28.6268	28.4548	+	+	+			adrenal gland development [GO:0030325]; amyloid-beta formation [GO:0034205]; blood vessel endothelial cell migration [GO:0043534]; cellular response to lipoprotein particle stimulus [GO:0071402]; cholesterol biosynthetic process [GO:0006695]; cholesterol efflux [GO:0033344]; cholesterol homeostasis [GO:0042632]; cholesterol import [GO:0070508]; cholesterol metabolic process [GO:0008203]; choleste…	cytosol [GO:0005829]; endocytic vesicle [GO:0030139]; extracellular region [GO:0005576]; extracellular space [GO:0005615]; spherical high-density lipoprotein particle [GO:0034366]; very-low-density lipoprotein particle [GO:0034361]	calmodulin binding [GO:0005516]; GTP binding [GO:0005525]; GTPase activity [GO:0003924]; kinase activator activity [GO:0019209]; translation elongation factor activity [GO:0003746]	African trypanosomiasis;Fat digestion and absorption;PPAR signaling pathway;Vitamin digestion and absorption	Q00623;sp|Q00623|APOA1_MOUSE;Q3V2G1;Q58EV2;A0A1L1STX7;CON__P15497	sp|Q00623|APOA1_MOUSE Apolipoprotein A-I OS=Mus musculus OX=10090 GN=Apoa1 PE=1 SV=2;sp|Q00623|APOA1_MOUSE Apolipoprotein A-I OS=Mus musculus OX=10090 GN=Apoa1 PE=1 SV=2;tr|Q3V2G1|Q3V2G1_MOUSE Uncharacterized protein OS=Mus musculus OX=10090 GN=Apoa1 PE=2	30.615	240;242		0	223.86	329	10	11	10	8	6	17	28.8	28.8	28.8	27.7	20.1	53.4	76	69	43	33	11	97
P09813	Apoa2	Apolipoprotein A-II (Apo-AII) (ApoA-II) (Apolipoprotein A2) [Cleaved into: Proapolipoprotein A-II (ProapoA-II)]	3a; 5a	24.1844	30.4056	+	+	+			cellular response to lipoprotein particle stimulus [GO:0071402]; cholesterol efflux [GO:0033344]; cholesterol homeostasis [GO:0042632]; cholesterol metabolic process [GO:0008203]; diacylglycerol catabolic process [GO:0046340]; high-density lipoprotein particle assembly [GO:0034380]; high-density lipoprotein particle clearance [GO:0034384]; high-density lipoprotein particle remodeling [GO:0034375]…	chylomicron [GO:0042627]; cytosol [GO:0005829]; extracellular region [GO:0005576]; extracellular space [GO:0005615]; spherical high-density lipoprotein particle [GO:0034366]; very-low-density lipoprotein particle [GO:0034361]	C5L2 anaphylatoxin chemotactic receptor binding [GO:0031715]; endopeptidase inhibitor activity [GO:0004866]; receptor ligand activity [GO:0048018]	PPAR signaling pathway	P09813;sp|P09813|APOA2_MOUSE;Q6LD55;A7YL62	sp|P09813|APOA2_MOUSE Apolipoprotein A-II OS=Mus musculus OX=10090 GN=Apoa2 PE=1 SV=2;sp|P09813|APOA2_MOUSE Apolipoprotein A-II OS=Mus musculus OX=10090 GN=Apoa2 PE=1 SV=2;tr|Q6LD55|Q6LD55_MOUSE Apolipoprotein A-II OS=Mus musculus OX=10090 GN=Apoa2 PE=2 SV	11.309	30		0	14.106	83	2	2	2	0	0	2	32.4	32.4	32.4	0	0	32.4	26	20	9	0	0	28
P06728	Apoa4	Apolipoprotein A-IV (Apo-AIV) (ApoA-IV) (Apolipoprotein A4)	3a; 5a	28.7737	23.4419	+	+	+			cholesterol efflux [GO:0033344]; cholesterol homeostasis [GO:0042632]; cholesterol metabolic process [GO:0008203]; high-density lipoprotein particle remodeling [GO:0034375]; hydrogen peroxide catabolic process [GO:0042744]; innate immune response in mucosa [GO:0002227]; leukocyte cell-cell adhesion [GO:0007159]; lipid catabolic process [GO:0016042]; lipoprotein metabolic process [GO:0042157]; neg…	cell surface [GO:0009986]; chylomicron [GO:0042627]; cytosol [GO:0005829]; extracellular region [GO:0005576]; extracellular space [GO:0005615]; high-density lipoprotein particle [GO:0034364]; synapse [GO:0045202]; very-low-density lipoprotein particle [GO:0034361]	extracellular matrix structural constituent [GO:0005201]	Fat digestion and absorption;Vitamin digestion and absorption	P06728;sp|P06728|APOA4_MOUSE;Q9DBN0;Q810I7;Q01488;CON__Q32PJ2	sp|P06728|APOA4_MOUSE Apolipoprotein A-IV OS=Mus musculus OX=10090 GN=Apoa4 PE=1 SV=3;sp|P06728|APOA4_MOUSE Apolipoprotein A-IV OS=Mus musculus OX=10090 GN=Apoa4 PE=1 SV=3;tr|Q9DBN0|Q9DBN0_MOUSE Uncharacterized protein OS=Mus musculus OX=10090 GN=Apoa4 PE=	45.029	153;179;180;238;245;313		0	323.31	572	20	18	20	2	2	8	58.2	58.2	60	6.1	6.1	27.3	214	155	173	5	1	24
E9Q414	Apob	Apolipoprotein B-100 (Apo B-100) [Cleaved into: Apolipoprotein B-48 (Apo B-48)]	3a; 5a	27.0939	24.5667	+	+	+			artery morphogenesis [GO:0048844]; cellular response to lipoprotein particle stimulus [GO:0071402]; cholesterol efflux [GO:0033344]; cholesterol homeostasis [GO:0042632]; cholesterol metabolic process [GO:0008203]; cholesterol transport [GO:0030301]; establishment of localization in cell [GO:0051649]; fertilization [GO:0009566]; flagellated sperm motility [GO:0030317]; in utero embryonic developm…	cytosol [GO:0005829]; endoplasmic reticulum [GO:0005783]; endoplasmic reticulum exit site [GO:0070971]; extracellular region [GO:0005576]; intermediate-density lipoprotein particle [GO:0034363]; lipid droplet [GO:0005811]; low-density lipoprotein particle [GO:0034362]; mature chylomicron [GO:0034359]; neuronal cell body [GO:0043025]; very-low-density lipoprotein particle [GO:0034361]		Fat digestion and absorption;Vitamin digestion and absorption	E9Q414;sp|E9Q414|APOB_MOUSE;E9Q1Y3;E9Q4G4;F7A3M3;A0A1B4Z9E9	sp|E9Q414|APOB_MOUSE Apolipoprotein B-100 OS=Mus musculus OX=10090 GN=Apob PE=1 SV=1;sp|E9Q414|APOB_MOUSE Apolipoprotein B-100 OS=Mus musculus OX=10090 GN=Apob PE=1 SV=1;tr|E9Q1Y3|E9Q1Y3_MOUSE Apolipoprotein B-100 (Fragment) OS=Mus musculus OX=10090 GN=Apo	509.43	1150;1203;1240;901		0	323.31	1100	62	81	80	1	2	26	18.8	23.1	23.1	0.2	0.5	8.3	288	364	396	0	0	52
P34928	Apoc1	Apolipoprotein C-I (Apo-CI) (ApoC-I) (Apolipoprotein C1) [Cleaved into: Truncated apolipoprotein C-I]	3a; 5a	28.8753	NaN	+		+			cholesterol efflux [GO:0033344]; cholesterol metabolic process [GO:0008203]; chylomicron remnant clearance [GO:0034382]; lipoprotein metabolic process [GO:0042157]; negative regulation of cholesterol transport [GO:0032375]; negative regulation of fatty acid biosynthetic process [GO:0045717]; negative regulation of phosphatidylcholine catabolic process [GO:0010900]; negative regulation of receptor…	endoplasmic reticulum [GO:0005783]; extracellular region [GO:0005576]; high-density lipoprotein particle [GO:0034364]; very-low-density lipoprotein particle [GO:0034361]	small molecule binding [GO:0036094]		P34928;sp|P34928|APOC1_MOUSE	sp|P34928|APOC1_MOUSE Apolipoprotein C-I OS=Mus musculus OX=10090 GN=Apoc1 PE=1 SV=1;sp|P34928|APOC1_MOUSE Apolipoprotein C-I OS=Mus musculus OX=10090 GN=Apoc1 PE=1 SV=1	9.6963			0	22.146	80	2	2	2	1	0	2	20.5	20.5	20.5	10.2	0	22.7	40	13	23	1	0	3
Q05020	Apoc2	Apolipoprotein C-II (Apo-CII) (ApoC-II) (Apolipoprotein C2)	3a; 5a	25.5088	25.6961	+	+	+			cholesterol efflux [GO:0033344]; chylomicron remnant clearance [GO:0034382]; chylomicron remodeling [GO:0034371]; high-density lipoprotein particle clearance [GO:0034384]; lipid catabolic process [GO:0016042]; negative regulation of cholesterol transport [GO:0032375]; negative regulation of lipid metabolic process [GO:0045833]; negative regulation of receptor-mediated endocytosis [GO:0048261]; ne…	chylomicron [GO:0042627]; cytosol [GO:0005829]; extracellular region [GO:0005576]; intermediate-density lipoprotein particle [GO:0034363]; low-density lipoprotein particle [GO:0034362]; spherical high-density lipoprotein particle [GO:0034366]; very-low-density lipoprotein particle [GO:0034361]	actin binding [GO:0003779]; calcidiol binding [GO:1902118]; vitamin transmembrane transporter activity [GO:0090482]		Q05020;sp|Q05020|APOC2_MOUSE;Q3UJG0	sp|Q05020|APOC2_MOUSE Apolipoprotein C-II OS=Mus musculus OX=10090 GN=Apoc2 PE=2 SV=1;sp|Q05020|APOC2_MOUSE Apolipoprotein C-II OS=Mus musculus OX=10090 GN=Apoc2 PE=2 SV=1;tr|Q3UJG0|Q3UJG0_MOUSE Apolipoprotein C-II OS=Mus musculus OX=10090 GN=Apoc2 PE=2 SV	10.741	79		0	111.44	75	1	2	1	1	0	1	21.6	30.9	21.6	21.6	0	9.3	31	22	17	3	0	2
P33622	Apoc3	Apolipoprotein C-III (Apo-CIII) (ApoC-III) (Apolipoprotein C3)	3a; 5a	33.2219	29.274	+	+	+			cholesterol metabolic process [GO:0008203]; lipid transport [GO:0006869]; lipoprotein metabolic process [GO:0042157]; triglyceride catabolic process [GO:0019433]; triglyceride metabolic process [GO:0006641]; triglyceride mobilization [GO:0006642]	chylomicron [GO:0042627]; cytosol [GO:0005829]; extracellular region [GO:0005576]; very-low-density lipoprotein particle [GO:0034361]	serine-type endopeptidase inhibitor activity [GO:0004867]	PPAR signaling pathway	P33622;sp|P33622|APOC3_MOUSE;A0A0R4J1N3;E9QP56	sp|P33622|APOC3_MOUSE Apolipoprotein C-III OS=Mus musculus OX=10090 GN=Apoc3 PE=1 SV=2;sp|P33622|APOC3_MOUSE Apolipoprotein C-III OS=Mus musculus OX=10090 GN=Apoc3 PE=1 SV=2;tr|A0A0R4J1N3|A0A0R4J1N3_MOUSE Apolipoprotein C-III OS=Mus musculus OX=10090 GN=Ap	10.982	63		0	323.31	1261	4	4	4	3	2	4	50.5	50.5	50.5	42.4	38.4	50.5	472	389	347	13	6	34
Q61268	Apoc4	Apolipoprotein C-IV (Apo-CIV) (ApoC-IV) (Apolipoprotein C2-linked) (ACL) (Apolipoprotein C4)	3a; 5a	30.4289	NaN	+		+			lipid storage [GO:0019915]; lipid transport [GO:0006869]; triglyceride homeostasis [GO:0070328]	extracellular region [GO:0005576]; high-density lipoprotein particle [GO:0034364]; very-low-density lipoprotein particle [GO:0034361]	serine-type endopeptidase inhibitor activity [GO:0004867]		sp|Q61268|APOC4_MOUSE;Q61268	sp|Q61268|APOC4_MOUSE Apolipoprotein C-IV OS=Mus musculus OX=10090 GN=Apoc4 PE=1 SV=1;sp|Q61268|APOC4_MOUSE Apolipoprotein C-IV OS=Mus musculus OX=10090 GN=Apoc4 PE=1 SV=1	14.288	54		0	12.108	59	1	1	1	1	0	0	8.9	8.9	8.9	8.9	0	0	25	8	24	2	0	0
P08226	Apoe	Apolipoprotein E (Apo-E)	3a; 5a	32.3503	25.8185	+	+	+			amyloid precursor protein metabolic process [GO:0042982]; artery development [GO:0060840]; artery morphogenesis [GO:0048844]; cellular response to lipoprotein particle stimulus [GO:0071402]; cholesterol catabolic process [GO:0006707]; cholesterol efflux [GO:0033344]; cholesterol homeostasis [GO:0042632]; cholesterol metabolic process [GO:0008203]; chylomicron remnant clearance [GO:0034382]; circu…	chylomicron remnant [GO:0034360]; cytosol [GO:0005829]; endoplasmic reticulum [GO:0005783]; extracellular exosome [GO:0070062]; extracellular matrix [GO:0031012]; extracellular region [GO:0005576]; extracellular space [GO:0005615]; glutamatergic synapse [GO:0098978]; Golgi apparatus [GO:0005794]; high-density lipoprotein particle [GO:0034364]; intermediate-density lipoprotein particle [GO:0034363…	DNA binding [GO:0003677]; protein heterodimerization activity [GO:0046982]; structural constituent of chromatin [GO:0030527]	Alzheimer's disease	P08226;sp|P08226|APOE_MOUSE;Q6GTX3;Q4FK40;Q3UBS0;Q3TXU4;Q3TX45;Q3UEE7;A0A1B0GX15;G3UWN5;G3UZM8;Q3UF21	sp|P08226|APOE_MOUSE Apolipoprotein E OS=Mus musculus OX=10090 GN=Apoe PE=1 SV=2;sp|P08226|APOE_MOUSE Apolipoprotein E OS=Mus musculus OX=10090 GN=Apoe PE=1 SV=2;tr|Q6GTX3|Q6GTX3_MOUSE Apoe protein OS=Mus musculus OX=10090 GN=Apoe PE=2 SV=1;tr|Q4FK40|Q4FK4	35.866	118;135;282	139	0	323.31	850	10	11	10	1	1	8	32.8	37.3	32.8	3.9	2.9	27.3	290	218	304	5	0	33
Q02013	Aqp1	Aquaporin-1 (AQP-1) (Aquaporin-CHIP) (Delayed early response protein 2) (DER2)	1b	25.4386	NaN	+					ammonium transmembrane transport [GO:0072488]; camera-type eye morphogenesis [GO:0048593]; carbon dioxide transmembrane transport [GO:0035378]; carbon dioxide transport [GO:0015670]; cell migration [GO:0016477]; cell volume homeostasis [GO:0006884]; cellular homeostasis [GO:0019725]; cellular hyperosmotic response [GO:0071474]; cellular response to cAMP [GO:0071320]; cellular response to copper i…	ankyrin-1 complex [GO:0170014]; apical plasma membrane [GO:0016324]; axon [GO:0030424]; axon terminus [GO:0043679]; basal plasma membrane [GO:0009925]; basolateral plasma membrane [GO:0016323]; brush border [GO:0005903]; brush border membrane [GO:0031526]; caveola [GO:0005901]; cytoplasm [GO:0005737]; dense core granule membrane [GO:0032127]; extracellular exosome [GO:0070062]; membrane [GO:00160…	calcium ion binding [GO:0005509]; complement component C1q complex binding [GO:0001849]; identical protein binding [GO:0042802]; low-density lipoprotein particle binding [GO:0030169]; low-density lipoprotein particle receptor binding [GO:0050750]	Bile secretion;Proximal tubule bicarbonate reclamation	Q02013;sp|Q02013|AQP1_MOUSE;Q3TLW5	sp|Q02013|AQP1_MOUSE Aquaporin-1 OS=Mus musculus OX=10090 GN=Aqp1 PE=1 SV=3;sp|Q02013|AQP1_MOUSE Aquaporin-1 OS=Mus musculus OX=10090 GN=Aqp1 PE=1 SV=3;tr|Q3TLW5|Q3TLW5_MOUSE Aquaporin-1 OS=Mus musculus OX=10090 GN=Aqp1 PE=2 SV=1	28.793			0	32.339	19	1	2	2	0	0	0	7.4	10.8	10.8	0	0	0	7	7	5	0	0	0
A0A0M5KS39	scFv 6H8	B2 18-5 anti-human butyrylcholinesterase (BChE) light chain variable region	3b	26.8574	27.3125	+	+	+							A0A0M5KS39;tr|A0A140T8N3|A0A140T8N3_MOUSE;A0A140T8N3;Q7TQM2;tr|A0A075B666|A0A075B666_MOUSE;A0A075B666	tr|A0A0M5KS39|A0A0M5KS39_MOUSE B2 18-5 anti-human butyrylcholinesterase (BChE) light chain variable region (Fragment) OS=Mus musculus OX=10090 PE=2 SV=1;tr|A0A140T8N3|A0A140T8N3_MOUSE Immunoglobulin kappa chain variable 13-84 (Fragment) OS=Mus musculus OX=	11.867	4		0	144.5	81	3	3	3	1	1	3	43.5	43.5	43.5	14.8	14.8	43.5	34	15	11	5	1	15
P04919	Slc4a1	Band 3 anion transport protein (Anion exchange protein 1) (AE 1) (Anion exchanger 1) (MEB3) (Solute carrier family 4 member 1) (CD antigen CD233)	1b	25.9844	NaN	+					bicarbonate transport [GO:0015701]; blood coagulation [GO:0007596]; chloride transport [GO:0006821]; erythrocyte development [GO:0048821]; negative regulation of glycolytic process through fructose-6-phosphate [GO:1904539]; negative regulation of urine volume [GO:0035811]; pH elevation [GO:0045852]; plasma membrane phospholipid scrambling [GO:0017121]; protein localization to plasma membrane [GO:…	ankyrin-1 complex [GO:0170014]; basolateral plasma membrane [GO:0016323]; cortical cytoskeleton [GO:0030863]; cytoplasmic side of plasma membrane [GO:0009898]; membrane [GO:0016020]; plasma membrane [GO:0005886]; Z disc [GO:0030018]		Collecting duct acid secretion	P04919;sp|P04919|B3AT_MOUSE;Q53ZN9;Q3TZJ1;Q3TNL6;Q3TAJ4;Q3U065;Q3TZ29;Q3TZ12;Q3TA19;Q3TZG9;Q3TNH7	sp|P04919|B3AT_MOUSE Band 3 anion transport protein OS=Mus musculus OX=10090 GN=Slc4a1 PE=1 SV=1;sp|P04919|B3AT_MOUSE Band 3 anion transport protein OS=Mus musculus OX=10090 GN=Slc4a1 PE=1 SV=1;tr|Q53ZN9|Q53ZN9_MOUSE Anion exchange protein OS=Mus musculus	103.13			0	136.63	87	8	9	6	1	0	1	10.1	11.5	8.4	1.1	0	1.5	24	31	27	3	0	2
O54962	Banf1	Barrier-to-autointegration factor (LAP2-binding protein 1) [Cleaved into: Barrier-to-autointegration factor, N-terminally processed]	4	23.6227	24.1996	+	+				chromatin organization [GO:0006325]; DNA integration [GO:0015074]; establishment of integrated proviral latency [GO:0075713]; mitotic nuclear membrane reassembly [GO:0007084]; negative regulation of cGAS/STING signaling pathway [GO:0160049]; negative regulation of innate immune response [GO:0045824]; negative regulation of protein ADP-ribosylation [GO:0010836]; negative regulation of type I inter…	chromatin [GO:0000785]; condensed chromosome [GO:0000793]; cytosol [GO:0005829]; nuclear envelope [GO:0005635]; nucleoplasm [GO:0005654]			O54962;sp|O54962|BAF_MOUSE	sp|O54962|BAF_MOUSE Barrier-to-autointegration factor OS=Mus musculus OX=10090 GN=Banf1 PE=1 SV=1;sp|O54962|BAF_MOUSE Barrier-to-autointegration factor OS=Mus musculus OX=10090 GN=Banf1 PE=1 SV=1	10.102			0	12.744	27	2	2	1	2	0	2	40.4	40.4	13.5	40.4	0	40.4	6	9	3	1	0	8
E9PZ16	Hspg2	Basement membrane-specific heparan sulfate proteoglycan core protein	1b	22.739	NaN	+					animal organ regeneration [GO:0031100]; cell differentiation [GO:0030154]; circulatory system development [GO:0072359]; embryo implantation [GO:0007566]; negative regulation of cell adhesion [GO:0007162]; negative regulation of cell population proliferation [GO:0008285]; positive regulation of endothelial cell proliferation [GO:0001938]; response to hypoxia [GO:0001666]; response to xenobiotic st…	basement membrane [GO:0005604]; extracellular region [GO:0005576]		ECM-receptor interaction	E9PZ16;B1B0C7;Q05793;Q3UHH3;sp|Q05793|PGBM_MOUSE;Q2XQV0;A0A571BD72;Q5RKM8	tr|E9PZ16|E9PZ16_MOUSE Basement membrane-specific heparan sulfate proteoglycan core protein OS=Mus musculus OX=10090 GN=Hspg2 PE=1 SV=1;tr|B1B0C7|B1B0C7_MOUSE Basement membrane-specific heparan sulfate proteoglycan core protein OS=Mus musculus OX=10090 GN=	469.78			0	47.392	47	4	15	3	0	0	0	1.5	5.3	1	0	0	0	7	34	6	0	0	0
P18572	Bsg	Basigin (Basic immunoglobulin superfamily) (HT7 antigen) (Membrane glycoprotein gp42) (CD antigen CD147)	1b	25.9562	NaN	+				+	angiogenesis [GO:0001525]; cell differentiation [GO:0030154]; decidualization [GO:0046697]; embryo implantation [GO:0007566]; endothelial tube morphogenesis [GO:0061154]; neural retina development [GO:0003407]; neutrophil chemotaxis [GO:0030593]; odontogenesis of dentin-containing tooth [GO:0042475]; photoreceptor cell maintenance [GO:0045494]; positive regulation of endothelial cell migration [G…	acrosomal membrane [GO:0002080]; basolateral plasma membrane [GO:0016323]; endoplasmic reticulum membrane [GO:0005789]; photoreceptor inner segment [GO:0001917]; photoreceptor outer segment [GO:0001750]; plasma membrane [GO:0005886]; sarcolemma [GO:0042383]	cysteine-type endopeptidase inhibitor activity [GO:0004869]		P18572;K3W4Q8;O55108;O55107;sp|P18572|BASI_MOUSE;J3QP71	sp|P18572|BASI_MOUSE Basigin OS=Mus musculus OX=10090 GN=Bsg PE=1 SV=2;tr|K3W4Q8|K3W4Q8_MOUSE Basigin OS=Mus musculus OX=10090 GN=Bsg PE=1 SV=1;tr|O55108|O55108_MOUSE Basigin (Fragment) OS=Mus musculus OX=10090 GN=Bsg PE=1 SV=1;tr|O55107|O55107_MOUSE Basig	42.444			0	13.686	34	3	2	3	0	0	1	11.6	7.7	11.6	0	0	4.6	12	10	11	0	0	1
Q01339	Apoh	Beta-2-glycoprotein 1 (APC inhibitor) (Activated protein C-binding protein) (Apolipoprotein H) (Apo-H) (Beta-2-glycoprotein I) (B2GPI) (Beta(2)GPI)	3a; 5a	26.0153	25.9947	+	+				blood coagulation, intrinsic pathway [GO:0007597]; negative regulation of angiogenesis [GO:0016525]; negative regulation of blood coagulation [GO:0030195]; negative regulation of endothelial cell migration [GO:0010596]; negative regulation of endothelial cell proliferation [GO:0001937]; negative regulation of fibrinolysis [GO:0051918]; negative regulation of myeloid cell apoptotic process [GO:003…	cell surface [GO:0009986]; chylomicron [GO:0042627]; extracellular space [GO:0005615]; high-density lipoprotein particle [GO:0034364]; very-low-density lipoprotein particle [GO:0034361]	actin filament binding [GO:0051015]; calcium ion binding [GO:0005509]; myosin II binding [GO:0045159]; phosphatidylinositol 3-kinase catalytic subunit binding [GO:0036313]		Q01339;sp|Q01339|APOH_MOUSE;Q6LAL7;Q9CY42;I7HJR3;I7HPW5	sp|Q01339|APOH_MOUSE Beta-2-glycoprotein 1 OS=Mus musculus OX=10090 GN=Apoh PE=1 SV=1;sp|Q01339|APOH_MOUSE Beta-2-glycoprotein 1 OS=Mus musculus OX=10090 GN=Apoh PE=1 SV=1;tr|Q6LAL7|Q6LAL7_MOUSE Beta-2-glycoprotein 1 (Fragment) OS=Mus musculus OX=10090 PE=	38.618			0	81.529	59	4	9	1	0	0	6	15.7	31.6	2.3	0	0	21.2	19	29	1	0	0	10
A8DUK4	Hbbt1;Hbb-b1;HBB1;Hbb-bs	Beta-globin (Globin a1) (Hemoglobin, beta adult s chain) (Hemoglobin, beta adult t chain)	3b; 5a	30.2779	29.0478	+	+	+				hemoglobin complex [GO:0005833]		African trypanosomiasis;Malaria	A8DUK4;tr|A8DUK4|A8DUK4_MOUSE;A8DUK7;A8DUP0;A8DUQ5;A8DUN2;A8DUQ1;A8DUL0;A8DUK2;A8DUL2;A8DUM2;D4N6R6;D0U269;sp|P02088|HBB1_MOUSE;D4N6V9;P02088;D0U270;A8DUL7;A8DUK0;A8DUP7;A8DUL5;D4N6U4;B1Q450;A8DUP3;E9Q223;A8DUP5;D0U293;Q9QUN8;D0U284;D4N6M2;CON__Q3SX09;P02104;CON__P02070;sp|P02104|HBE_MOUSE;Q61650	tr|A8DUK4|A8DUK4_MOUSE Beta-globin OS=Mus musculus OX=10090 GN=Hbb-bs PE=1 SV=1;tr|A8DUK4|A8DUK4_MOUSE Beta-globin OS=Mus musculus OX=10090 GN=Hbb-bs PE=1 SV=1;tr|A8DUK7|A8DUK7_MOUSE Beta-globin OS=Mus musculus OX=10090 GN=Hbbt1 PE=3 SV=1;tr|A8DUP0|A8DUP0_	15.748	110;56		0	323.31	670	7	6	7	5	3	6	83.7	83.7	89.8	66.7	48.3	70.1	310	132	134	35	21	38
P08607	C4bpa;C4bp	C4b-binding protein (C4bp)	3b; 5a	28.4666	27.0467	+	+				complement activation, classical pathway [GO:0006958]; innate immune response [GO:0045087]	extracellular region [GO:0005576]	enzyme binding [GO:0019899]; heme binding [GO:0020037]; metal ion binding [GO:0046872]; stearoyl-CoA 9-desaturase activity [GO:0004768]	Complement and coagulation cascades	P08607;Q80SX2;sp|P08607|C4BPA_MOUSE;Q3UW06;F6QLW4;E9PUZ8	sp|P08607|C4BPA_MOUSE C4b-binding protein OS=Mus musculus OX=10090 GN=C4bpa PE=1 SV=3;tr|Q80SX2|Q80SX2_MOUSE C4b-binding protein alpha-chain OS=Mus musculus OX=10090 GN=C4bp PE=2 SV=1;sp|P08607|C4BPA_MOUSE C4b-binding protein OS=Mus musculus OX=10090 GN=C4	51.523			0	323.31	332	8	9	8	3	1	5	23.5	25.4	23.9	9	3	13	109	92	99	19	1	12
P23953	Ces1c	Carboxylesterase 1C (EC 3.1.1.1) (Liver carboxylesterase N) (Lung surfactant convertase) (PES-N)	3a	24.8257	NaN	+					response to bacterium [GO:0009617]	endoplasmic reticulum lumen [GO:0005788]; extracellular space [GO:0005615]		Drug metabolism - other enzymes;Tropane, piperidine and pyridine alkaloid biosynthesis	P23953;sp|P23953|EST1C_MOUSE;A0A1D5RM42;D3Z5G7;tr|D3Z5G7|D3Z5G7_MOUSE;Q8VCT4;sp|Q8VCT4|EST1D_MOUSE	sp|P23953|EST1C_MOUSE Carboxylesterase 1C OS=Mus musculus OX=10090 GN=Ces1c PE=1 SV=4;sp|P23953|EST1C_MOUSE Carboxylesterase 1C OS=Mus musculus OX=10090 GN=Ces1c PE=1 SV=4	61.055			0	98.717	65	8	9	5	0	0	0	17.5	19.3	11.2	0	0	0	24	31	10	0	0	0
Q9QWK4	Cd5l	CD5 antigen-like (Apoptosis inhibitor expressed by macrophages) (mAIM) (Apoptosis inhibitory 6) (SP-alpha)	5c	30.579	28.0739	+	+				apoptotic process [GO:0006915]; immune system process [GO:0002376]; inflammatory response [GO:0006954]; positive regulation of complement-dependent cytotoxicity [GO:1903661]; regulation of complement activation [GO:0030449]	cell surface [GO:0009986]; cytoplasm [GO:0005737]; extracellular region [GO:0005576]; plasma membrane [GO:0005886]	GTPase activator activity [GO:0005096]; Rho GDP-dissociation inhibitor activity [GO:0005094]		sp|Q9QWK4|CD5L_MOUSE;Q9QWK4	sp|Q9QWK4|CD5L_MOUSE CD5 antigen-like OS=Mus musculus OX=10090 GN=Cd5l PE=1 SV=3;sp|Q9QWK4|CD5L_MOUSE CD5 antigen-like OS=Mus musculus OX=10090 GN=Cd5l PE=1 SV=3	38.862			0	323.31	361	9	9	9	6	3	15	31	28.1	28.1	22.4	9.1	40.9	113	65	57	20	4	102
P40237	Cd82	CD82 antigen (C33 antigen) (IA4) (Inducible membrane protein R2) (Metastasis suppressor Kangai-1 homolog) (CD antigen CD82)	1a	23.2178	NaN	+			+			phagocytic vesicle [GO:0045335]; plasma membrane [GO:0005886]		p53 signaling pathway	P40237;A2AIJ1;sp|P40237|CD82_MOUSE;Q3UII2;A2AIJ2	sp|P40237|CD82_MOUSE CD82 antigen OS=Mus musculus OX=10090 GN=Cd82 PE=1 SV=1;tr|A2AIJ1|A2AIJ1_MOUSE Tetraspanin (Fragment) OS=Mus musculus OX=10090 GN=Cd82 PE=1 SV=1;sp|P40237|CD82_MOUSE CD82 antigen OS=Mus musculus OX=10090 GN=Cd82 PE=1 SV=1;tr|Q3UII2|Q3U	29.628			0	25.011	14	1	2	2	0	0	0	4.5	8.6	8.6	0	0	0	1	6	7	0	0	0
P40240	Cd9	CD9 antigen (CD antigen CD9)	1a	25.8714	NaN	+			+	+	cell adhesion [GO:0007155]; cell population proliferation [GO:0008283]; cellular response to low-density lipoprotein particle stimulus [GO:0071404]; fusion of sperm to egg plasma membrane involved in single fertilization [GO:0007342]; glial cell migration [GO:0008347]; myoblast fusion involved in skeletal muscle regeneration [GO:0014905]; negative regulation of cell population proliferation [GO:0…	apical plasma membrane [GO:0016324]; cell surface [GO:0009986]; external side of plasma membrane [GO:0009897]; extracellular exosome [GO:0070062]; membrane [GO:0016020]; plasma membrane [GO:0005886]; protein-containing complex [GO:0032991]		Hematopoietic cell lineage	sp|P40240|CD9_MOUSE;P40240	sp|P40240|CD9_MOUSE CD9 antigen OS=Mus musculus OX=10090 GN=Cd9 PE=1 SV=2;sp|P40240|CD9_MOUSE CD9 antigen OS=Mus musculus OX=10090 GN=Cd9 PE=1 SV=2	25.258			0	66.408	39	1	2	2	0	0	1	5.3	16.4	16.4	0	0	3.1	7	16	15	0	0	1
P60766	Cdc42	Cell division control protein 42 homolog (EC 3.6.5.2) (G25K GTP-binding protein)	1b	21.8841	NaN	+			+	+	actin filament organization [GO:0007015]; adherens junction organization [GO:0034332]; cardiac conduction system development [GO:0003161]; cardiac neural crest cell migration involved in outflow tract morphogenesis [GO:0003253]; cell junction assembly [GO:0034329]; cell-cell adhesion [GO:0098609]; cellular response to type II interferon [GO:0071346]; dendritic cell migration [GO:0036336]; dendrit…	apical part of cell [GO:0045177]; cell leading edge [GO:0031252]; cell periphery [GO:0071944]; cell projection [GO:0042995]; cell-cell junction [GO:0005911]; centrosome [GO:0005813]; cytoplasm [GO:0005737]; cytoplasmic ribonucleoprotein granule [GO:0036464]; cytosol [GO:0005829]; dendrite [GO:0030425]; filopodium [GO:0030175]; glutamatergic synapse [GO:0098978]; Golgi transport complex [GO:001711…		Adherens junction;Axon guidance;Bacterial invasion of epithelial cells;Chemokine signaling pathway;Endocytosis;Epithelial cell signaling in Helicobacter pylori infection;Fc gamma R-mediated phagocytosis;Focal adhesion;GnRH signaling pathway;Leukocyte transendothelial migration;MAPK signaling pathway;MAPK signaling pathway - yeast;Neurotrophin signaling pathway;Pancreatic cancer;Pathogenic Escheri…	P60766;Q3UL78;sp|P60766|CDC42_MOUSE	sp|P60766|CDC42_MOUSE Cell division control protein 42 homolog OS=Mus musculus OX=10090 GN=Cdc42 PE=1 SV=2;tr|Q3UL78|Q3UL78_MOUSE Uncharacterized protein OS=Mus musculus OX=10090 GN=Cdc42 PE=2 SV=1;sp|P60766|CDC42_MOUSE Cell division control protein 42 hom	21.258			0	6.2473	31	1	2	2	0	0	0	8.9	15.7	15.7	0	0	0	3	19	9	0	0	0
Q61147	Cp	Ceruloplasmin (Cuproxidase ceruloplasmin) (EC 1.16.3.4) (Ferroxidase ceruloplasmin) (EC 1.16.3.1) (Glutathione peroxidase ceruloplasmin) (EC 1.11.1.9) (Glutathione-dependent peroxiredoxin ceruloplasmin) (EC 1.11.1.27)	3a	24.9112	NaN	+					CAMKK-AMPK signaling cascade [GO:0061762]; fatty acid oxidation [GO:0019395]; gene expression [GO:0010467]; glucose homeostasis [GO:0042593]; inflammatory response [GO:0006954]; intracellular copper ion homeostasis [GO:0006878]; intracellular iron ion homeostasis [GO:0006879]; lipid catabolic process [GO:0016042]; liver development [GO:0001889]; mitochondrion organization [GO:0007005]; protein-co…	extracellular space [GO:0005615]	alanyl aminopeptidase activity [GO:0016285]; metallopeptidase activity [GO:0008237]; zinc ion binding [GO:0008270]	Porphyrin and chlorophyll metabolism	Q61147;G3X9T8;sp|Q61147|CERU_MOUSE;G3X8Q5;E9PZD8;Q2F3J4;Q8BV37;G3UXG1;G3UWP5;CON__ENSEMBL:ENSBTAP00000031900	sp|Q61147|CERU_MOUSE Ceruloplasmin OS=Mus musculus OX=10090 GN=Cp PE=1 SV=2;tr|G3X9T8|G3X9T8_MOUSE Ceruloplasmin OS=Mus musculus OX=10090 GN=Cp PE=1 SV=1;sp|Q61147|CERU_MOUSE Ceruloplasmin OS=Mus musculus OX=10090 GN=Cp PE=1 SV=2;tr|G3X8Q5|G3X8Q5_MOUSE Cer	121.15			0	62.631	32	3	9	3	0	0	2	5.9	12.5	5.4	0	0	2.9	5	17	9	0	0	1
Q68FD5	Cltc;mKIAA0034	Clathrin heavy chain 1	2a	23.1518	NaN	+				+	autophagy [GO:0006914]; cell division [GO:0051301]; clathrin coat disassembly [GO:0072318]; intracellular protein transport [GO:0006886]; mitotic spindle assembly [GO:0090307]; negative regulation of hyaluronan biosynthetic process [GO:1900126]	clathrin coat of coated pit [GO:0030132]; clathrin coat of trans-Golgi network vesicle [GO:0030130]; clathrin complex [GO:0071439]; clathrin-coated pit [GO:0005905]; glutamatergic synapse [GO:0098978]; melanosome [GO:0042470]; membrane [GO:0016020]; membrane coat [GO:0030117]; mitochondrion [GO:0005739]; Myb complex [GO:0031523]; myelin sheath [GO:0043209]; photoreceptor ribbon synapse [GO:009868…		Bacterial invasion of epithelial cells;Endocrine and other factor-regulated calcium reabsorption;Endocytosis;Huntington's disease;Lysosome	Q68FD5;sp|Q68FD5|CLH1_MOUSE;Q5SXR6;Q80U89;Q3UPJ3;Q3TYQ2;Q3U0H2;Q3TAN1;Q8K2I5;Q3TJ98	sp|Q68FD5|CLH1_MOUSE Clathrin heavy chain 1 OS=Mus musculus OX=10090 GN=Cltc PE=1 SV=3;sp|Q68FD5|CLH1_MOUSE Clathrin heavy chain 1 OS=Mus musculus OX=10090 GN=Cltc PE=1 SV=3;tr|Q5SXR6|Q5SXR6_MOUSE Clathrin heavy chain OS=Mus musculus OX=10090 GN=Cltc PE=1	191.55			0	74.818	67	4	14	6	0	0	0	3.6	12.2	4.7	0	0	0	14	36	17	0	0	0
Q06890	Clu	Clusterin (Apolipoprotein J) (Apo-J) (Clustrin) (Sulfated glycoprotein 2) (SGP-2) [Cleaved into: Clusterin beta chain; Clusterin alpha chain]	3a	26.1326	25.7084	+	+				amyloid-beta clearance [GO:0097242]; cell morphogenesis [GO:0000902]; central nervous system myelin maintenance [GO:0032286]; chaperone-mediated protein complex assembly [GO:0051131]; chaperone-mediated protein folding [GO:0061077]; immune complex clearance [GO:0002434]; intrinsic apoptotic signaling pathway [GO:0097193]; microglial cell activation [GO:0001774]; microglial cell proliferation [GO:…	apical dendrite [GO:0097440]; cell periphery [GO:0071944]; cell surface [GO:0009986]; chromaffin granule [GO:0042583]; cytoplasm [GO:0005737]; cytoskeleton [GO:0005856]; cytosol [GO:0005829]; extracellular space [GO:0005615]; intracellular membrane-bounded organelle [GO:0043231]; mitochondrial inner membrane [GO:0005743]; mitochondrion [GO:0005739]; neurofibrillary tangle [GO:0097418]; nucleus [G…	carboxylesterase activity [GO:0106435]; hydrolase activity, acting on ester bonds [GO:0016788]		Q06890;sp|Q06890|CLUS_MOUSE;Q549A5;Q9JK98;E9PUU2;E9PXG5;E9Q8Y5;E9Q9B8;E9Q2G2	sp|Q06890|CLUS_MOUSE Clusterin OS=Mus musculus OX=10090 GN=Clu PE=1 SV=1;sp|Q06890|CLUS_MOUSE Clusterin OS=Mus musculus OX=10090 GN=Clu PE=1 SV=1;tr|Q549A5|Q549A5_MOUSE Clusterin OS=Mus musculus OX=10090 GN=Clu PE=1 SV=1;tr|Q9JK98|Q9JK98_MOUSE Clusterin OS	51.655	175		0	284.74	255	11	11	8	2	1	15	24.8	23.9	19	6.5	4.7	35	105	40	32	6	0	72
O88783	F5	Coagulation factor V (Activated protein C cofactor) [Cleaved into: Coagulation factor V heavy chain; Coagulation factor V light chain]	3b; 5a	24.4125	NaN	+		+			blood circulation [GO:0008015]; blood coagulation [GO:0007596]; response to vitamin K [GO:0032571]	extracellular space [GO:0005615]; platelet alpha granule [GO:0031091]		Complement and coagulation cascades	O88783;sp|O88783|FA5_MOUSE;Q8C7H9	sp|O88783|FA5_MOUSE Coagulation factor V OS=Mus musculus OX=10090 GN=F5 PE=1 SV=1;sp|O88783|FA5_MOUSE Coagulation factor V OS=Mus musculus OX=10090 GN=F5 PE=1 SV=1	247.23			0	82.526	77	5	13	2	0	0	1	4.1	10	1.9	0	0	0.7	26	42	6	0	0	3
Q8BH61	F13a1	Coagulation factor XIII A chain (Coagulation factor XIIIa) (EC 2.3.2.13) (Protein-glutamine gamma-glutamyltransferase A chain) (Transglutaminase A chain)	3b; 5a	24.4403	NaN	+		+			blood coagulation [GO:0007596]; blood coagulation, fibrin clot formation [GO:0072378]; peptide cross-linking [GO:0018149]	collagen-containing extracellular matrix [GO:0062023]; cytoplasm [GO:0005737]; extracellular region [GO:0005576]	copper ion binding [GO:0005507]; ferroxidase activity [GO:0004322]; glutathione peroxidase activity [GO:0004602]; oxidoreductase activity, acting on metal ions, oxygen as acceptor [GO:0016724]; phospholipid-hydroperoxide glutathione peroxidase activity [GO:0047066]	Complement and coagulation cascades	Q8BH61;sp|Q8BH61|F13A_MOUSE;Q3V3W7;Q9DBT1;Q3TDG1;Q3TC79;Q3TBF3;Q3TQH1	sp|Q8BH61|F13A_MOUSE Coagulation factor XIII A chain OS=Mus musculus OX=10090 GN=F13a1 PE=1 SV=3;sp|Q8BH61|F13A_MOUSE Coagulation factor XIII A chain OS=Mus musculus OX=10090 GN=F13a1 PE=1 SV=3;tr|Q3V3W7|Q3V3W7_MOUSE TGc domain-containing protein OS=Mus mu	83.206			0	23.584	38	2	5	7	0	1	1	3.4	9.7	13.1	0	1.6	1.6	8	12	15	0	0	3
Q8CF98	Colec10	Collectin-10 (Collectin liver protein 1) (CL-L1)	3b; 5a	25.5872	23.4136	+	+				complement activation, lectin pathway [GO:0001867]; cranial skeletal system development [GO:1904888]; defense response [GO:0006952]; embryo development ending in birth or egg hatching [GO:0009792]; heterophilic cell-cell adhesion via plasma membrane cell adhesion molecules [GO:0007157]; positive regulation of opsonization [GO:1903028]; proteolysis [GO:0006508]	collagen trimer [GO:0005581]; cytosol [GO:0005829]; extracellular space [GO:0005615]; Golgi apparatus [GO:0005794]; nucleus [GO:0005634]	protease binding [GO:0002020]; protein homodimerization activity [GO:0042803]; serine-type endopeptidase inhibitor activity [GO:0004867]		Q8CF98;sp|Q8CF98|COL10_MOUSE;B2ZP50;B2ZP49	sp|Q8CF98|COL10_MOUSE Collectin-10 OS=Mus musculus OX=10090 GN=Colec10 PE=2 SV=1;sp|Q8CF98|COL10_MOUSE Collectin-10 OS=Mus musculus OX=10090 GN=Colec10 PE=2 SV=1	30.523			0	54.544	61	4	4	4	0	0	3	15.9	15.9	15.9	0	0	11.2	19	18	15	0	0	9
Q3SXB8	Colec11	Collectin-11 (Collectin kidney protein 1) (CL-K1)	3b; 5a	26.8911	26.2941	+	+				antimicrobial humoral response [GO:0019730]; complement activation, lectin pathway [GO:0001867]; developmental process [GO:0032502]	collagen trimer [GO:0005581]; extracellular space [GO:0005615]		Phagosome	sp|Q3SXB8|COL11_MOUSE;A0A0R4J0M6;A0A1Y7VKG6;Q3SXB8	sp|Q3SXB8|COL11_MOUSE Collectin-11 OS=Mus musculus OX=10090 GN=Colec11 PE=2 SV=2;tr|A0A0R4J0M6|A0A0R4J0M6_MOUSE Collectin-11 OS=Mus musculus OX=10090 GN=Colec11 PE=1 SV=1;tr|A0A1Y7VKG6|A0A1Y7VKG6_MOUSE Collectin-11 OS=Mus musculus OX=10090 GN=Colec11 PE=1	28.989	126		0	323.31	91	4	4	4	0	0	5	17.3	17.3	17.3	0	0	13.6	26	31	20	0	0	14
P98086	C1qa	Complement C1q subcomponent subunit A	3b; 5a	24.6321	26.2146	+	+	+			astrocyte activation [GO:0048143]; complement activation, classical pathway [GO:0006958]; complement-mediated synapse pruning [GO:0150062]; innate immune response [GO:0045087]; microglial cell activation [GO:0001774]; neuron remodeling [GO:0016322]; synapse organization [GO:0050808]; synapse pruning [GO:0098883]; vertebrate eye-specific patterning [GO:0150064]	collagen trimer [GO:0005581]; complement component C1 complex [GO:0005602]; complement component C1q complex [GO:0062167]; extracellular region [GO:0005576]; extracellular space [GO:0005615]; extrinsic component of postsynaptic membrane [GO:0098890]; extrinsic component of presynaptic membrane [GO:0098888]; glutamatergic synapse [GO:0098978]; postsynapse [GO:0098794]; synapse [GO:0045202]		Chagas disease (American trypanosomiasis);Complement and coagulation cascades;Prion diseases;Staphylococcus aureus infection;Systemic lupus erythematosus	P98086;sp|P98086|C1QA_MOUSE;Q3UBX7;Q3TXB1;A0A3B0IP04	sp|P98086|C1QA_MOUSE Complement C1q subcomponent subunit A OS=Mus musculus OX=10090 GN=C1qa PE=1 SV=2;sp|P98086|C1QA_MOUSE Complement C1q subcomponent subunit A OS=Mus musculus OX=10090 GN=C1qa PE=1 SV=2;tr|Q3UBX7|Q3UBX7_MOUSE Complement C1q subcomponent s	25.974	125		0	66.453	168	5	2	2	2	2	5	25.3	11.8	11.8	11.8	11.8	29.8	64	14	7	11	1	71
P14106	C1qb	Complement C1q subcomponent subunit B	3b; 5a	27.2763	26.5933	+	+	+			complement activation, classical pathway [GO:0006958]; innate immune response [GO:0045087]; inner ear development [GO:0048839]; synapse pruning [GO:0098883]	collagen trimer [GO:0005581]; complement component C1 complex [GO:0005602]; complement component C1q complex [GO:0062167]; extracellular region [GO:0005576]; extracellular space [GO:0005615]; extrinsic component of postsynaptic membrane [GO:0098890]; extrinsic component of presynaptic membrane [GO:0098888]; glutamatergic synapse [GO:0098978]; postsynapse [GO:0098794]; synapse [GO:0045202]	calcium ion binding [GO:0005509]; serine-type endopeptidase activity [GO:0004252]	Chagas disease (American trypanosomiasis);Complement and coagulation cascades;Prion diseases;Staphylococcus aureus infection;Systemic lupus erythematosus	sp|P14106|C1QB_MOUSE;Q3U6I5;A0A3B0ITG8;P14106;Q3US82	sp|P14106|C1QB_MOUSE Complement C1q subcomponent subunit B OS=Mus musculus OX=10090 GN=C1qb PE=1 SV=2;tr|Q3U6I5|Q3U6I5_MOUSE C1q domain-containing protein OS=Mus musculus OX=10090 GN=C1qb PE=2 SV=1;tr|A0A3B0ITG8|A0A3B0ITG8_MOUSE Adiponectin a OS=Mus muscul	26.717			0	123.41	142	5	4	4	3	2	6	24.5	19.8	19.8	16.2	9.1	30.8	53	23	15	10	1	40
Q02105	C1qc	Complement C1q subcomponent subunit C	3b; 5a	26.5576	30.6135	+	+	+			complement activation, classical pathway [GO:0006958]; innate immune response [GO:0045087]; negative regulation of granulocyte differentiation [GO:0030853]; negative regulation of macrophage differentiation [GO:0045650]; synapse pruning [GO:0098883]	collagen trimer [GO:0005581]; complement component C1 complex [GO:0005602]; complement component C1q complex [GO:0062167]; extracellular region [GO:0005576]; extracellular space [GO:0005615]; extrinsic component of postsynaptic membrane [GO:0098890]; extrinsic component of presynaptic membrane [GO:0098888]; glutamatergic synapse [GO:0098978]; postsynapse [GO:0098794]; synapse [GO:0045202]	heparan sulfate binding [GO:1904399]; integrin binding [GO:0005178]; peptidyl-prolyl cis-trans isomerase activity [GO:0003755]	Chagas disease (American trypanosomiasis);Complement and coagulation cascades;Prion diseases;Staphylococcus aureus infection;Systemic lupus erythematosus	Q02105;sp|Q02105|C1QC_MOUSE;A0A3B0INZ4	sp|Q02105|C1QC_MOUSE Complement C1q subcomponent subunit C OS=Mus musculus OX=10090 GN=C1qc PE=1 SV=2;sp|Q02105|C1QC_MOUSE Complement C1q subcomponent subunit C OS=Mus musculus OX=10090 GN=C1qc PE=1 SV=2;tr|A0A3B0INZ4|A0A3B0INZ4_MOUSE Adiponectin b OS=Mus	25.991			0	323.31	105	3	3	3	0	0	6	17.5	17.5	17.5	0	0	26	33	20	16	0	0	36
Q8CG16	C1ra;C1rb	Complement C1r-A subcomponent (EC 3.4.21.41) (Complement component 1 subcomponent r-A) [Cleaved into: Complement C1r-A subcomponent heavy chain; Complement C1r-A subcomponent light chain]	3b; 5a	26.2351	26.006	+	+	+			complement activation, classical pathway [GO:0006958]; innate immune response [GO:0045087]; proteolysis [GO:0006508]	extracellular region [GO:0005576]	carbohydrate binding [GO:0030246]; hyaluronic acid binding [GO:0005540]; metal ion binding [GO:0046872]	Complement and coagulation cascades;Phagosome;Staphylococcus aureus infection;Systemic lupus erythematosus	sp|Q8CG16|C1RA_MOUSE;Q566I6;Q8CG16;sp|Q8CFG9|C1RB_MOUSE;Q8CFG9;Q8CH29;Q3UU42;Q8CG15;Q9CTX0;Q3UZ09;sp|Q3UZ09|C1RL_MOUSE	sp|Q8CG16|C1RA_MOUSE Complement C1r-A subcomponent OS=Mus musculus OX=10090 GN=C1ra PE=1 SV=1;tr|Q566I6|Q566I6_MOUSE Complement subcomponent C1r OS=Mus musculus OX=10090 GN=C1ra PE=2 SV=1;sp|Q8CG16|C1RA_MOUSE Complement C1r-A subcomponent OS=Mus musculus O	80.072	519;639		0	323.31	406	17	14	10	4	1	19	38.2	24.9	17.1	6.6	2.5	38	204	64	42	4	0	92
E9Q6C2	C1s1	Complement C1s-1 subcomponent (EC 3.4.21.42) (C1 esterase)	3b; 5a	26.0114	27.0334	+	+				complement activation, classical pathway [GO:0006958]; innate immune response [GO:0045087]; proteolysis [GO:0006508]	extracellular region [GO:0005576]		Complement and coagulation cascades;Staphylococcus aureus infection;Systemic lupus erythematosus	E9Q6C2;E0CZE7	tr|E9Q6C2|E9Q6C2_MOUSE Complement component 1, s subcomponent 1 OS=Mus musculus OX=10090 GN=C1s1 PE=1 SV=1	77.499	283;491;496;622		0	323.31	481	0	0	0	0	0	2	41.9	31.4	25.2	11.1	1.7	38.5	280	58	31	5	1	106
P01027	C3	Complement C3 (HSE-MSF) [Cleaved into: Complement C3 beta chain; C3-beta-c (C3bc); Complement C3 alpha chain; C3a anaphylatoxin; Acylation stimulating protein (ASP) (C3adesArg); Complement C3b (Complement C3b-alpha' chain); Complement C3c alpha' chain fragment 1; Complement C3dg fragment; Complement C3g fragment; Complement C3d fragment; Complement C3f fragment; Complement C3c alpha' chain fragme…	3b; 5a	29.5021	29.243	+	+	+		+	amyloid-beta clearance [GO:0097242]; B cell activation [GO:0042113]; complement activation [GO:0006956]; complement activation, alternative pathway [GO:0006957]; complement activation, classical pathway [GO:0006958]; complement receptor mediated signaling pathway [GO:0002430]; complement-dependent cytotoxicity [GO:0097278]; complement-mediated synapse pruning [GO:0150062]; fatty acid metabolic pr…	cell surface [GO:0009986]; extracellular region [GO:0005576]; extracellular space [GO:0005615]; protein-containing complex [GO:0032991]		Chagas disease (American trypanosomiasis);Complement and coagulation cascades;ko05152;Leishmaniasis;Phagosome;Staphylococcus aureus infection;Systemic lupus erythematosus	P01027;sp|P01027|CO3_MOUSE;Q207D2;B5APU1;E1APH6;CON__Q2UVX4;H3BKW9;H3BL60	sp|P01027|CO3_MOUSE Complement C3 OS=Mus musculus OX=10090 GN=C3 PE=1 SV=3;sp|P01027|CO3_MOUSE Complement C3 OS=Mus musculus OX=10090 GN=C3 PE=1 SV=3	186.48	1129;1294;1384;1563;309;369;441;449;463;495;639;826;875;990		0	323.31	3314	63	70	61	45	30	58	50.6	53.8	49.3	37.1	24.9	44.3	1055	1025	632	198	80	324
P01029	C4b;Slp;C4a	Complement C4-B [Cleaved into: Complement C4 beta chain; Complement C4 alpha chain; C4a anaphylatoxin; Complement C4b-B; Complement C4 gamma chain]	3b; 5a	30.1178	28.3223	+	+	+			complement activation [GO:0006956]; complement activation, classical pathway [GO:0006958]; immunoglobulin mediated immune response [GO:0016064]; inflammatory response [GO:0006954]; innate immune response [GO:0045087]	axon [GO:0030424]; dendrite [GO:0030425]; extracellular space [GO:0005615]; synapse [GO:0045202]		Complement and coagulation cascades;Staphylococcus aureus infection;Systemic lupus erythematosus	P01029;sp|P01029|CO4B_MOUSE;B2RWX2;B2RXW7;V9GZQ6;V9GZJ5;V9GZG9;B9EIU2;Q3TYN1;Q3TAT4;Q9QUF9;Q9Z0D8;Q9QUF8;Q9QUF7;Q9Z0J3;V9GZK9;Q62238;O88305;Q6P3Y0;V9GZP9;V9GZK7	sp|P01029|CO4B_MOUSE Complement C4-B OS=Mus musculus OX=10090 GN=C4b PE=1 SV=3;sp|P01029|CO4B_MOUSE Complement C4-B OS=Mus musculus OX=10090 GN=C4b PE=1 SV=3;tr|B2RWX2|B2RWX2_MOUSE Complement component 4B (Childo blood group) OS=Mus musculus OX=10090 GN=C4	192.91	165;604;758;985		0	323.31	1381	30	34	27	13	6	25	27.8	31.4	26.7	14.3	6.9	23.7	452	448	330	35	5	111
P06909	Cfh	Complement factor H (Protein beta-1-H)	3b; 5a	24.6741	25.9565	+	+	+			activation of membrane attack complex [GO:0001905]; angiogenesis [GO:0001525]; ATP metabolic process [GO:0046034]; complement activation [GO:0006956]; complement activation, alternative pathway [GO:0006957]; determination of adult lifespan [GO:0008340]; gene expression [GO:0010467]; glomerulus development [GO:0032835]; immune response [GO:0006955]; inflammatory response [GO:0006954]; kidney devel…	axon [GO:0030424]; external side of plasma membrane [GO:0009897]; extracellular region [GO:0005576]; extracellular space [GO:0005615]; mitochondrion [GO:0005739]; neuronal cell body [GO:0043025]	enzyme binding [GO:0019899]; extracellular matrix structural constituent [GO:0005201]; glycosphingolipid binding [GO:0043208]; integrin binding [GO:0005178]	Complement and coagulation cascades;Staphylococcus aureus infection	P06909;sp|P06909|CFAH_MOUSE;E9Q8I0;D6RGQ0;E9Q8H9;A0A0A6YVP8;A0A0A6YWP4;Q61407;Q4LDF6;Q61405;tr|A0A668KLU9|A0A668KLU9_MOUSE;A0A668KLU9;Q8C5S1	sp|P06909|CFAH_MOUSE Complement factor H OS=Mus musculus OX=10090 GN=Cfh PE=1 SV=2;sp|P06909|CFAH_MOUSE Complement factor H OS=Mus musculus OX=10090 GN=Cfh PE=1 SV=2;tr|E9Q8I0|E9Q8I0_MOUSE Complement factor H OS=Mus musculus OX=10090 GN=Cfh PE=1 SV=1;tr|D6	139.14			0	148.19	127	3	12	5	0	0	6	6.2	18.6	7.5	0	0	11.2	16	58	23	0	0	30
P14847	Crp	C-reactive protein	3b; 5a	28.6427	NaN	+					acute-phase response [GO:0006953]; negative regulation of lipid storage [GO:0010888]; negative regulation of macrophage derived foam cell differentiation [GO:0010745]; negative regulation of mononuclear cell proliferation [GO:0032945]; positive regulation of gene expression [GO:0010628]; positive regulation of superoxide anion generation [GO:0032930]; regulation of interleukin-8 production [GO:00…	extracellular space [GO:0005615]	cell adhesion molecule binding [GO:0050839]; protein-folding chaperone binding [GO:0051087]; signaling receptor binding [GO:0005102]; structural molecule activity [GO:0005198]		sp|P14847|CRP_MOUSE;Q542I3;I6L966;P14847	sp|P14847|CRP_MOUSE C-reactive protein OS=Mus musculus OX=10090 GN=Crp PE=1 SV=2;tr|Q542I3|Q542I3_MOUSE Pentaxin OS=Mus musculus OX=10090 GN=Crp PE=2 SV=1;tr|I6L966|I6L966_MOUSE Pentaxin OS=Mus musculus OX=10090 GN=Crp PE=2 SV=1;sp|P14847|CRP_MOUSE C-react	25.36			0	323.31	190	8	8	7	0	0	0	39.6	39.6	39.1	0	0	0	90	45	55	0	0	0
Q9JL99	Clec1b	C-type lectin domain family 1 member B (C-type lectin-like receptor 2) (CLEC-2)	1b	25.5641	NaN	+					cell surface receptor signaling pathway [GO:0007166]; platelet formation [GO:0030220]; signal transduction [GO:0007165]	cell surface [GO:0009986]; plasma membrane [GO:0005886]	alpha-2 macroglobulin receptor activity [GO:0016964]; calcium ion binding [GO:0005509]; cargo receptor activity [GO:0038024]; signaling receptor binding [GO:0005102]		Q9JL99;sp|Q9JL99|CLC1B_MOUSE;A0T1G3	sp|Q9JL99|CLC1B_MOUSE C-type lectin domain family 1 member B OS=Mus musculus OX=10090 GN=Clec1b PE=1 SV=1;sp|Q9JL99|CLC1B_MOUSE C-type lectin domain family 1 member B OS=Mus musculus OX=10090 GN=Clec1b PE=1 SV=1;tr|A0T1G3|A0T1G3_MOUSE C-type lectin domain	26.239			0	120.93	29	3	3	3	0	0	0	17.5	17.5	17.5	0	0	0	8	9	12	0	0	0
P56395	Cyb5a	Cytochrome b5	4b	23.211	NaN	+					fatty acid metabolic process [GO:0006631]	cytosol [GO:0005829]; endoplasmic reticulum [GO:0005783]; endoplasmic reticulum membrane [GO:0005789]; membrane [GO:0016020]; mitochondrion [GO:0005739]			P56395;G5E850;sp|P56395|CYB5_MOUSE;Q544Z9;E0CY88	sp|P56395|CYB5_MOUSE Cytochrome b5 OS=Mus musculus OX=10090 GN=Cyb5a PE=1 SV=2;tr|G5E850|G5E850_MOUSE Cytochrome b5 OS=Mus musculus OX=10090 GN=Cyb5a PE=1 SV=1;sp|P56395|CYB5_MOUSE Cytochrome b5 OS=Mus musculus OX=10090 GN=Cyb5a PE=1 SV=2;tr|Q544Z9|Q544Z9_	15.241			0	42.818	9	0	2	2	0	0	0	0	25.4	25.4	0	0	0	0	5	4	0	0	0
E9Q557	Dsp	Desmoplakin (DP)	5c	23.1565	27.2462	+	+				adherens junction organization [GO:0034332]; bundle of His cell-Purkinje myocyte adhesion involved in cell communication [GO:0086073]; cell-cell adhesion [GO:0098609]; desmosome organization [GO:0002934]; epithelial cell-cell adhesion [GO:0090136]; intermediate filament cytoskeleton organization [GO:0045104]; intermediate filament organization [GO:0045109]; keratinocyte differentiation [GO:003021…	adherens junction [GO:0005912]; basolateral plasma membrane [GO:0016323]; cell-cell junction [GO:0005911]; cornified envelope [GO:0001533]; cytoplasm [GO:0005737]; cytoskeleton [GO:0005856]; desmosome [GO:0030057]; fascia adherens [GO:0005916]; intercalated disc [GO:0014704]; plasma membrane [GO:0005886]		Arrhythmogenic right ventricular cardiomyopathy (ARVC)	E9Q557;sp|E9Q557|DESP_MOUSE;E9PZW0;Q9CV95;Q8BP77	sp|E9Q557|DESP_MOUSE Desmoplakin OS=Mus musculus OX=10090 GN=Dsp PE=1 SV=1;sp|E9Q557|DESP_MOUSE Desmoplakin OS=Mus musculus OX=10090 GN=Dsp PE=1 SV=1;tr|E9PZW0|E9PZW0_MOUSE Desmoplakin OS=Mus musculus OX=10090 GN=Dsp PE=1 SV=1	332.91	1394;1731;2366;795		0	220.2	166	4	7	9	7	6	23	1.6	3	3.2	3.3	3.1	10.5	12	23	30	22	11	68
P31428	Dpep1	Dipeptidase 1 (DPEP-1) (EC 3.4.13.19) (Beta-lactamase) (EC 3.5.2.6) (Membrane-bound dipeptidase 1) (MBD-1) (Microsomal dipeptidase) (Renal dipeptidase)	4	24.2127	NaN	+					antibiotic metabolic process [GO:0016999]; cellular response to calcium ion [GO:0071277]; cellular response to nitric oxide [GO:0071732]; glutathione catabolic process [GO:0006751]; homocysteine metabolic process [GO:0050667]; inflammatory response [GO:0006954]; leukotriene D4 catabolic process [GO:1901749]; leukotriene metabolic process [GO:0006691]; negative regulation of cell migration [GO:003…	apical part of cell [GO:0045177]; apical plasma membrane [GO:0016324]; cell junction [GO:0030054]; extracellular space [GO:0005615]; microvillus membrane [GO:0031528]; nucleoplasm [GO:0005654]; plasma membrane [GO:0005886]; side of membrane [GO:0098552]			sp|P31428|DPEP1_MOUSE;P31428;A0A1D5RML1;Q99LA8;A0A1D5RM32	sp|P31428|DPEP1_MOUSE Dipeptidase 1 OS=Mus musculus OX=10090 GN=Dpep1 PE=1 SV=2;sp|P31428|DPEP1_MOUSE Dipeptidase 1 OS=Mus musculus OX=10090 GN=Dpep1 PE=1 SV=2;tr|A0A1D5RML1|A0A1D5RML1_MOUSE Dipeptidase (Fragment) OS=Mus musculus OX=10090 GN=Dpep1 PE=1 SV=	45.722			0	20.66	27	2	5	3	0	0	0	7.6	16.1	11.2	0	0	0	8	15	4	0	0	0
A2NW55		E8 variable heavy chain	3b	27.9528	28.5139	+	+				adaptive immune response [GO:0002250]	extracellular region [GO:0005576]; immunoglobulin complex [GO:0019814]			A2NW55;A2NXE4;X5J5Q7;K7TDT9;K7TRM1;K7TH77;K7TDN3;K7TRM9;sp|P01741|HVM00_MOUSE;P01741	tr|A2NW55|A2NW55_MOUSE E8 variable heavy chain (Fragment) OS=Mus musculus OX=10090 PE=2 SV=1	12.865			0	323.31	67	2	1	1	1	0	2	25.6	25.6	25.6	16.2	0	16.2	32	8	8	5	0	14
A2NW56		E8 variable light chain	3b	28.068	28.7816	+	+								A2NW56;Q920E6;sp|P01635|KV5A3_MOUSE;P01635	tr|A2NW56|A2NW56_MOUSE E8 variable light chain (Fragment) OS=Mus musculus OX=10090 PE=2 SV=1;tr|Q920E6|Q920E6_MOUSE Pterin-mimicking anti-idiotope kappa chain variable region (Fragment) OS=Mus musculus OX=10090 PE=4 SV=1;sp|P01635|KV5A3_MOUSE Immunoglobuli	11.685	4		0	67.522	175	2	2	1	1	0	2	45.8	45.8	23.4	23.4	9.3	57.9	86	15	7	5	2	60
P10126	Eef1a1;Eef1a2	Elongation factor 1-alpha 1 (EF-1-alpha-1) (EC 3.6.5.-) (Elongation factor Tu) (EF-Tu) (Eukaryotic elongation factor 1 A-1) (eEF1A-1)	2b	23.8369	25.1806	+	+			+	cellular response to epidermal growth factor stimulus [GO:0071364]; translational elongation [GO:0006414]	cytoplasm [GO:0005737]; myelin sheath [GO:0043209]; nucleolus [GO:0005730]; nucleus [GO:0005634]; plasma membrane [GO:0005886]	endopeptidase inhibitor activity [GO:0004866]	RNA transport	P10126;sp|P10126|EF1A1_MOUSE;Q58E64;Q3UZQ3;Q3UA81;Q3TII3;P62631;sp|P62631|EF1A2_MOUSE;D3Z3I8;D3YZ68	sp|P10126|EF1A1_MOUSE Elongation factor 1-alpha 1 OS=Mus musculus OX=10090 GN=Eef1a1 PE=1 SV=3;sp|P10126|EF1A1_MOUSE Elongation factor 1-alpha 1 OS=Mus musculus OX=10090 GN=Eef1a1 PE=1 SV=3;tr|Q58E64|Q58E64_MOUSE Elongation factor 1-alpha OS=Mus musculus O	50.113			0	11.55	28	2	2	3	1	0	4	4.1	5	6.7	2.4	0	13	3	5	7	1	0	12
Q52L64	Igkv8-30	ENSMUSG00000076577 protein	3b; 5a	31.6676	31.5493	+	+	+					identical protein binding [GO:0042802]; ion channel inhibitor activity [GO:0008200]; protein homodimerization activity [GO:0042803]; RNA polymerase binding [GO:0070063]		Q52L64;A0A1X9HIL1;A0N262;tr|A0A140T8P7|A0A140T8P7_MOUSE;A0A140T8P7;A0A0G2JF28;A2NC20	tr|Q52L64|Q52L64_MOUSE ENSMUSG00000076577 protein OS=Mus musculus OX=10090 GN=Igkv8-30 PE=1 SV=1	26.608	201		0	323.31	1874	0	0	1	0	0	0	42.9	38.3	43.3	23.8	11.7	47.9	907	251	183	63	12	458
Q3TXB7	Ecm1	Extracellular matrix protein 1 (Secretory component p85)	5c	23.0881	25.1088	+	+				signal transduction [GO:0007165]	extracellular space [GO:0005615]	glutathione peroxidase activity [GO:0004602]; identical protein binding [GO:0042802]; selenium binding [GO:0008430]		Q3TXB7;F8WI14;D3YV64;D3Z772	tr|Q3TXB7|Q3TXB7_MOUSE Uncharacterized protein OS=Mus musculus OX=10090 GN=Ecm1 PE=2 SV=1;tr|F8WI14|F8WI14_MOUSE Extracellular matrix protein 1 OS=Mus musculus OX=10090 GN=Ecm1 PE=1 SV=1	62.703			0	29.491	45	0	0	0	0	0	1	5.4	7	16.3	0	0	21.7	7	8	16	0	0	14
Q8K1B8	Fermt3	Fermitin family homolog 3 (Kindlin-3) (Unc-112-related protein 2)	2a	24.7414	NaN	+					integrin activation [GO:0033622]; integrin-mediated signaling pathway [GO:0007229]; leukocyte cell-cell adhesion [GO:0007159]; platelet aggregation [GO:0070527]; positive regulation of cell migration [GO:0030335]; regulation of cell-cell adhesion mediated by integrin [GO:0033632]; substrate adhesion-dependent cell spreading [GO:0034446]	anchoring junction [GO:0070161]; cell projection [GO:0042995]; podosome [GO:0002102]			Q8K1B8;sp|Q8K1B8|URP2_MOUSE;Q3TEE6;Q6NXZ9;A0A494B9W3;A0A494BBJ8;A0A494B9F7	sp|Q8K1B8|URP2_MOUSE Fermitin family homolog 3 OS=Mus musculus OX=10090 GN=Fermt3 PE=1 SV=1;sp|Q8K1B8|URP2_MOUSE Fermitin family homolog 3 OS=Mus musculus OX=10090 GN=Fermt3 PE=1 SV=1;tr|Q3TEE6|Q3TEE6_MOUSE PH domain-containing protein OS=Mus musculus OX=1	75.634			0	83.237	65	4	10	7	0	0	0	8.4	22.3	16.5	0	0	0	10	32	23	0	0	0
E9PV24	Fga	Fibrinogen alpha chain [Cleaved into: Fibrinopeptide A; Fibrinogen alpha chain]	3b; 5a	28.7588	28.1801	+	+	+			adaptive immune response [GO:0002250]; blood coagulation [GO:0007596]; innate immune response [GO:0045087]; platelet activation [GO:0030168]; protein polymerization [GO:0051258]	cell cortex [GO:0005938]; collagen-containing extracellular matrix [GO:0062023]; fibrinogen complex [GO:0005577]; synapse [GO:0045202]		Complement and coagulation cascades	E9PV24;sp|E9PV24|FIBA_MOUSE;Q08284;CON__P02672	sp|E9PV24|FIBA_MOUSE Fibrinogen alpha chain OS=Mus musculus OX=10090 GN=Fga PE=1 SV=1;sp|E9PV24|FIBA_MOUSE Fibrinogen alpha chain OS=Mus musculus OX=10090 GN=Fga PE=1 SV=1;tr|Q08284|Q08284_MOUSE Fibrinogen A-alpha-chain (Fragment) OS=Mus musculus OX=10090	87.428	227;71		0	323.31	1132	18	19	31	10	6	18	31.2	32.1	42	20.2	14.6	30.7	223	111	616	31	18	133
Q8K0E8	Fgb	Fibrinogen beta chain [Cleaved into: Fibrinopeptide B; Fibrinogen beta chain]	3b; 5a	28.2762	28.7095	+	+	+			adaptive immune response [GO:0002250]; blood coagulation, fibrin clot formation [GO:0072378]; cell-matrix adhesion [GO:0007160]; cellular response to interleukin-1 [GO:0071347]; cellular response to leptin stimulus [GO:0044320]; fibrinolysis [GO:0042730]; induction of bacterial agglutination [GO:0043152]; innate immune response [GO:0045087]; negative regulation of endothelial cell apoptotic proce…	blood microparticle [GO:0072562]; cell cortex [GO:0005938]; collagen-containing extracellular matrix [GO:0062023]; endoplasmic reticulum [GO:0005783]; external side of plasma membrane [GO:0009897]; fibrinogen complex [GO:0005577]; platelet alpha granule [GO:0031091]; synapse [GO:0045202]	endopeptidase inhibitor activity [GO:0004866]; serine-type endopeptidase inhibitor activity [GO:0004867]	Complement and coagulation cascades	Q8K0E8;sp|Q8K0E8|FIBB_MOUSE;Q3TGR2	sp|Q8K0E8|FIBB_MOUSE Fibrinogen beta chain OS=Mus musculus OX=10090 GN=Fgb PE=1 SV=1;sp|Q8K0E8|FIBB_MOUSE Fibrinogen beta chain OS=Mus musculus OX=10090 GN=Fgb PE=1 SV=1;tr|Q3TGR2|Q3TGR2_MOUSE Fibrinogen beta chain OS=Mus musculus OX=10090 GN=Fgb PE=1 SV=1	54.752	210;244;325;334;387;393;446;458		0	323.31	1358	19	17	24	10	6	23	56.3	48	60.3	39.7	23.5	64	233	126	790	25	17	167
Q3UER8	Fgg	Fibrinogen gamma chain	3b; 5a	28.8516	27.9363	+	+	+			blood coagulation, fibrin clot formation [GO:0072378]; cell-matrix adhesion [GO:0007160]; fibrinolysis [GO:0042730]; negative regulation of endothelial cell apoptotic process [GO:2000352]; negative regulation of extrinsic apoptotic signaling pathway via death domain receptors [GO:1902042]; plasminogen activation [GO:0031639]; platelet aggregation [GO:0070527]; positive regulation of ERK1 and ERK2…	external side of plasma membrane [GO:0009897]; fibrinogen complex [GO:0005577]; platelet alpha granule [GO:0031091]	calcium ion binding [GO:0005509]; calcium-dependent phospholipid binding [GO:0005544]; phosphatidylserine binding [GO:0001786]	Complement and coagulation cascades;Staphylococcus aureus infection	Q3UER8;Q8VCM7;sp|Q8VCM7|FIBG_MOUSE;Q3UEM7	tr|Q3UER8|Q3UER8_MOUSE Fibrinogen gamma chain OS=Mus musculus OX=10090 GN=Fgg PE=1 SV=1;sp|Q8VCM7|FIBG_MOUSE Fibrinogen gamma chain OS=Mus musculus OX=10090 GN=Fgg PE=1 SV=1;sp|Q8VCM7|FIBG_MOUSE Fibrinogen gamma chain OS=Mus musculus OX=10090 GN=Fgg PE=1 S	50.349	103;114;263;289		0	323.31	1039	13	12	22	8	6	20	36.3	36.3	63.4	26.4	14.7	49.9	186	97	563	26	16	151
A0A087WSN6	Fn1	Fibronectin	5b	29.4568	25.9362	+	+				acute-phase response [GO:0006953]; cell adhesion [GO:0007155]; regulation of cell shape [GO:0008360]	extracellular space [GO:0005615]	amyloid-beta binding [GO:0001540]; apolipoprotein A-I receptor binding [GO:0034191]; chemorepellent activity [GO:0045499]; cholesterol binding [GO:0015485]; cholesterol transfer activity [GO:0120020]; enzyme binding [GO:0019899]; heat shock protein binding [GO:0031072]; high-density lipoprotein particle binding [GO:0008035]; high-density lipoprotein particle receptor binding [GO:0070653]; identic…	Amoebiasis;Bacterial invasion of epithelial cells;ECM-receptor interaction;Focal adhesion;Pathways in cancer;Regulation of actin cytoskeleton;Small cell lung cancer	A0A087WSN6;B9EHT6;A0A087WR50;Q3UGY5;Q3UHL6;Q3TCF1;B7ZNJ1;P11276;sp|P11276|FINC_MOUSE;A0A087WS56;Q3UH17;Q3TBB4;Q3UHR1;Q3TCL7;Q3UZF9;Q8R3F3;Q4KL80;Q99KD0;A0A087WS99;Q9Z1Z7;A0A087WSU6;Q9Z1Z8;A0A087WQW8	tr|A0A087WSN6|A0A087WSN6_MOUSE Fibronectin OS=Mus musculus OX=10090 GN=Fn1 PE=1 SV=1;tr|B9EHT6|B9EHT6_MOUSE Fibronectin OS=Mus musculus OX=10090 GN=Fn1 PE=1 SV=1;tr|A0A087WR50|A0A087WR50_MOUSE Fibronectin OS=Mus musculus OX=10090 GN=Fn1 PE=1 SV=1;tr|Q3UGY5	253.01	120;1547;1596;1692;463;925	2294	0	323.31	2220	58	57	60	15	11	67	40.2	39.3	40.9	10.1	7.6	45.6	753	449	534	33	13	438
P37889	Fbln2	Fibulin-2 (FIBL-2)	5c	22.2077	NaN	+					positive regulation of cell-substrate adhesion [GO:0010811]	collagen-containing extracellular matrix [GO:0062023]; extracellular region [GO:0005576]			P37889;Q99K58;Q3TGL4;sp|P37889|FBLN2_MOUSE	sp|P37889|FBLN2_MOUSE Fibulin-2 OS=Mus musculus OX=10090 GN=Fbln2 PE=1 SV=2;tr|Q99K58|Q99K58_MOUSE Fibulin 2 OS=Mus musculus OX=10090 GN=Fbln2 PE=2 SV=1;tr|Q3TGL4|Q3TGL4_MOUSE Uncharacterized protein OS=Mus musculus OX=10090 GN=Fbln2 PE=2 SV=1;sp|P37889|FB	131.83			0	16.365	23	2	3	4	0	0	0	3.3	4.1	5.3	0	0	0	5	9	9	0	0	0
O70165	Fcn1;Fcna	Ficolin-1 (Collagen/fibrinogen domain-containing protein 1) (Ficolin-A) (Ficolin-alpha) (M-ficolin)	5c	25.624	24.8186	+	+		+		cell surface pattern recognition receptor signaling pathway [GO:0002752]; complement activation, lectin pathway [GO:0001867]; G protein-coupled receptor signaling pathway [GO:0007186]; innate immune response [GO:0045087]; positive regulation of interleukin-8 production [GO:0032757]	collagen trimer [GO:0005581]; extracellular region [GO:0005576]; plasma membrane [GO:0005886]			O70165;Q2WFW2;sp|O70165|FCN1_MOUSE;Q4FJM1	sp|O70165|FCN1_MOUSE Ficolin-1 OS=Mus musculus OX=10090 GN=Fcn1 PE=1 SV=1;tr|Q2WFW2|Q2WFW2_MOUSE Splicing variant form of ficolin A (Fragment) OS=Mus musculus OX=10090 GN=Fcna PE=2 SV=1;sp|O70165|FCN1_MOUSE Ficolin-1 OS=Mus musculus OX=10090 GN=Fcn1 PE=1 S	36.298			0	132.8	111	4	4	4	0	0	3	14.7	14.7	14.7	0	0	10.5	43	29	28	0	0	11
Q8BTM8	Flna	Filamin-A (FLN-A) (Actin-binding protein 280) (ABP-280) (Alpha-filamin) (Endothelial actin-binding protein) (Filamin-1) (Non-muscle filamin)	4	24.4355	NaN	+				+	actin crosslink formation [GO:0051764]; actin cytoskeleton organization [GO:0030036]; adenylate cyclase-inhibiting dopamine receptor signaling pathway [GO:0007195]; angiogenesis [GO:0001525]; blood coagulation, intrinsic pathway [GO:0007597]; blood vessel remodeling [GO:0001974]; cell projection organization [GO:0030030]; cell-cell junction organization [GO:0045216]; early endosome to late endoso…	actin cytoskeleton [GO:0015629]; actin filament bundle [GO:0032432]; axonal growth cone [GO:0044295]; brush border [GO:0005903]; cell cortex [GO:0005938]; cell-cell junction [GO:0005911]; cytoplasm [GO:0005737]; glycoprotein Ib-IX-V complex [GO:1990779]; growth cone [GO:0030426]; Myb complex [GO:0031523]; nucleus [GO:0005634]; perikaryon [GO:0043204]; plasma membrane [GO:0005886]; podosome [GO:00…	peroxidase activity [GO:0004601]; selenium binding [GO:0008430]; thioredoxin peroxidase activity [GO:0008379]	Focal adhesion;MAPK signaling pathway	Q8BTM8;B7FAV1;B9EKP5;B7FAU9;sp|Q8BTM8|FLNA_MOUSE;Q6KAM8;Q3U7N9;J3JS91;I7HPX4;F6Z2C0;F6XC15;Q9JJ37;Q4FZG4	sp|Q8BTM8|FLNA_MOUSE Filamin-A OS=Mus musculus OX=10090 GN=Flna PE=1 SV=5;tr|B7FAV1|B7FAV1_MOUSE Filamin, alpha (Fragment) OS=Mus musculus OX=10090 GN=Flna PE=1 SV=1;tr|B9EKP5|B9EKP5_MOUSE Filamin, alpha OS=Mus musculus OX=10090 GN=Flna PE=2 SV=1;tr|B7FAU9	281.22			0	58.927	58	4	11	9	0	0	1	2.4	6.4	5.2	0	0	0.4	7	32	16	0	0	3
Q07797	Lgals3bp	Galectin-3-binding protein (Cyp-C-associated protein) (CyCAP) (Lectin galactoside-binding soluble 3-binding protein) (Protein MAMA)	5c	25.8806	23.9638	+	+		+	+	cell adhesion [GO:0007155]	extracellular space [GO:0005615]; membrane [GO:0016020]	serine-type endopeptidase inhibitor activity [GO:0004867]		sp|Q07797|LG3BP_MOUSE;Q07797;E9Q5X5;F6VRP8	sp|Q07797|LG3BP_MOUSE Galectin-3-binding protein OS=Mus musculus OX=10090 GN=Lgals3bp PE=1 SV=1;sp|Q07797|LG3BP_MOUSE Galectin-3-binding protein OS=Mus musculus OX=10090 GN=Lgals3bp PE=1 SV=1	64.49			0	323.31	93	5	9	7	0	0	2	13.5	23.1	17.9	0	0	5.4	21	40	30	0	0	2
Q9QZ83	Actg1	Gamma actin-like protein	2b	28.2442	26.8862	+	+			+					Q9QZ83	tr|Q9QZ83|Q9QZ83_MOUSE Gamma actin-like protein OS=Mus musculus OX=10090 GN=Actg1 PE=2 SV=1	43.6			0	260.61	158	1	2	1	1	1	1	23.2	26.2	23.2	14	14	24.2	49	37	32	5	2	33
P13020	Gsn	Gelsolin (Actin-depolymerizing factor) (ADF) (Brevin)	2b	23.0697	26.2615	+	+		+	+	actin cytoskeleton organization [GO:0030036]; actin filament capping [GO:0051693]; actin filament depolymerization [GO:0030042]; actin filament polymerization [GO:0030041]; actin filament severing [GO:0051014]; amyloid fibril formation [GO:1990000]; cardiac muscle cell contraction [GO:0086003]; cellular response to type II interferon [GO:0071346]; cilium assembly [GO:0060271]; hepatocyte apoptoti…	actin cap [GO:0030478]; cytosol [GO:0005829]; extracellular region [GO:0005576]; extracellular space [GO:0005615]; lamellipodium [GO:0030027]; nucleus [GO:0005634]; phagocytic vesicle [GO:0045335]; plasma membrane [GO:0005886]; podosome [GO:0002102]; sarcoplasm [GO:0016528]	cell adhesion molecule binding [GO:0050839]; signaling receptor binding [GO:0005102]; structural molecule activity [GO:0005198]	Fc gamma R-mediated phagocytosis;Regulation of actin cytoskeleton	P13020;sp|P13020|GELS_MOUSE;Q6PAC1;Q3UCW8;Q3TGJ9;Q3U9Q8;A0A0J9YUQ8;A6PWS5;CON__Q3SX14;A0A0J9YUJ8	sp|P13020|GELS_MOUSE Gelsolin OS=Mus musculus OX=10090 GN=Gsn PE=1 SV=3;sp|P13020|GELS_MOUSE Gelsolin OS=Mus musculus OX=10090 GN=Gsn PE=1 SV=3;tr|Q6PAC1|Q6PAC1_MOUSE Gelsolin OS=Mus musculus OX=10090 GN=Gsn PE=2 SV=1;tr|Q3UCW8|Q3UCW8_MOUSE Gelsolin OS=Mus	85.941	431;437		0	233.07	121	4	8	1	2	1	21	10	16.7	3.6	4.2	1.9	34.6	4	19	1	1	0	96
P46412	Gpx3	Glutathione peroxidase 3 (GPx-3) (GSHPx-3) (EC 1.11.1.9) (Plasma glutathione peroxidase) (GPx-P) (GSHPx-P)	3b	24.4696	25.707	+	+				hydrogen peroxide catabolic process [GO:0042744]; response to oxidative stress [GO:0006979]	extracellular space [GO:0005615]		Arachidonic acid metabolism;Glutathione metabolism	sp|P46412|GPX3_MOUSE;P46412;A0A1C7ZMZ5;A0A1C7ZMZ7;Q8CC60;sp|P21765|GPX5_MOUSE;Q8CDQ5;P21765	sp|P46412|GPX3_MOUSE Glutathione peroxidase 3 OS=Mus musculus OX=10090 GN=Gpx3 PE=1 SV=2;sp|P46412|GPX3_MOUSE Glutathione peroxidase 3 OS=Mus musculus OX=10090 GN=Gpx3 PE=1 SV=2;tr|A0A1C7ZMZ5|A0A1C7ZMZ5_MOUSE Glutathione peroxidase (Fragment) OS=Mus muscul	25.424			0	11.496	47	4	3	0	2	2	4	21.7	15.5	0	8.8	8.8	22.6	16	13	0	7	2	9
P16858	Gapdh;GAPDH;Gm3839;Gm10481	Glyceraldehyde-3-phosphate dehydrogenase (GAPDH) (EC 1.2.1.12) (Peptidyl-cysteine S-nitrosylase GAPDH) (EC 2.6.99.-)	2b	23.0213	NaN	+			+	+	canonical glycolysis [GO:0061621]; gluconeogenesis [GO:0006094]; glyceraldehyde-3-phosphate biosynthetic process [GO:0046166]; innate immune response [GO:0045087]; microtubule cytoskeleton organization [GO:0000226]; negative regulation of translation [GO:0017148]; neuron apoptotic process [GO:0051402]; peptidyl-cysteine S-trans-nitrosylation [GO:0035606]; positive regulation of canonical NF-kappa…	cytoplasm [GO:0005737]; cytosol [GO:0005829]; GAIT complex [GO:0097452]; late endosome lumen [GO:0031906]; microtubule cytoskeleton [GO:0015630]; mitochondrion [GO:0005739]; myelin sheath [GO:0043209]; nucleus [GO:0005634]; plasma membrane [GO:0005886]	heparin binding [GO:0008201]	Alzheimer's disease;Glycolysis / Gluconeogenesis	P16858;sp|P16858|G3P_MOUSE;D2KHZ9;A0A0A0MQF6;tr|S4R1W1|S4R1W1_MOUSE;S4R1W1;tr|A0A1D5RLD8|A0A1D5RLD8_MOUSE;A0A1D5RLD8;Q3TUZ9;S4R257;Q4VBD1;Q6IWE3;W8QM43;Q3V2I5	sp|P16858|G3P_MOUSE Glyceraldehyde-3-phosphate dehydrogenase OS=Mus musculus OX=10090 GN=Gapdh PE=1 SV=2;sp|P16858|G3P_MOUSE Glyceraldehyde-3-phosphate dehydrogenase OS=Mus musculus OX=10090 GN=Gapdh PE=1 SV=2;tr|D2KHZ9|D2KHZ9_MOUSE Glyceraldehyde-3-phosph	35.81	128;131		0	33.237	22	1	5	1	0	0	0	8.4	23.4	10.5	0	0	0	5	16	1	0	0	0
P08752	Gnai2	Guanine nucleotide-binding protein G(i) subunit alpha-2 (Adenylate cyclase-inhibiting G alpha protein)	1a	25.5623	NaN	+			+	+	adenylate cyclase-activating G protein-coupled receptor signaling pathway [GO:0007189]; adenylate cyclase-inhibiting G protein-coupled receptor signaling pathway [GO:0007193]; cell division [GO:0051301]; cell population proliferation [GO:0008283]; G protein-coupled acetylcholine receptor signaling pathway [GO:0007213]; G protein-coupled adenosine receptor signaling pathway [GO:0001973]; gamma-ami…	cell body [GO:0044297]; centrosome [GO:0005813]; ciliary basal body [GO:0036064]; cytoplasm [GO:0005737]; cytosol [GO:0005829]; dendrite [GO:0030425]; hippocampal mossy fiber to CA3 synapse [GO:0098686]; midbody [GO:0030496]; neuronal dense core vesicle [GO:0098992]; nucleoplasm [GO:0005654]; plasma membrane [GO:0005886]	metal ion binding [GO:0046872]; signaling receptor binding [GO:0005102]	Amoebiasis;Axon guidance;Bile secretion;Calcium signaling pathway;Chagas disease (American trypanosomiasis);Chemokine signaling pathway;Dilated cardiomyopathy;Endocrine and other factor-regulated calcium reabsorption;Gap junction;Gastric acid secretion;GnRH signaling pathway;Leukocyte transendothelial migration;Long-term depression;Melanogenesis;Olfactory transduction;Pancreatic secretion;Phototr…	P08752;sp|P08752|GNAI2_MOUSE;A0A0A6YWA9;B2RSH2;sp|B2RSH2|GNAI1_MOUSE;Q9DC51;Q3TJH1;sp|Q9DC51|GNAI3_MOUSE;P18872;Q543S2;sp|P18872|GNAO_MOUSE;Q922Y6;Q8JZT4;A2AE32;Q8BHK8;B2RVZ3;Q8CGK7;P50149;Q9JJ21;P20612;Q6R0H7;Q3V3I2;A2AE33;sp|P50149|GNAT2_MOUSE;sp|Q3V3I2|GNAT3_MOUSE;Q9D7B3;Q3TY78;sp|Q8CGK7|GNAL_MOUSE;Q66L47;A2A610;A2AE31;P63094;Q8C040;sp|P20612|GNAT1_MOUSE;Q9WUC0;D3Z2M7;sp|Q6R0H7|GNAS1_MOUSE;Z4Y…	sp|P08752|GNAI2_MOUSE Guanine nucleotide-binding protein G(i) subunit alpha-2 OS=Mus musculus OX=10090 GN=Gnai2 PE=1 SV=5;sp|P08752|GNAI2_MOUSE Guanine nucleotide-binding protein G(i) subunit alpha-2 OS=Mus musculus OX=10090 GN=Gnai2 PE=1 SV=5;tr|A0A0A6YWA	40.489			0	56.176	51	5	7	6	0	0	0	18.9	27.3	22.8	0	0	0	9	30	12	0	0	0
P62880	Gnb2;Gnb4	Guanine nucleotide-binding protein G(I)/G(S)/G(T) subunit beta-2 (G protein subunit beta-2) (Transducin beta chain 2)	1a	24.9749	NaN	+			+	+	G protein-coupled receptor signaling pathway [GO:0007186]; regulation of potassium ion transmembrane transport [GO:1901379]	heterotrimeric G-protein complex [GO:0005834]; myelin sheath [GO:0043209]; perinuclear region of cytoplasm [GO:0048471]; plasma membrane [GO:0005886]; synapse [GO:0045202]	copper ion binding [GO:0005507]	Chemokine signaling pathway	P62880;Q3U9V4;sp|P62880|GBB2_MOUSE;D3Z1M1;D3Z1T4;E9QKR0;D3YZX3;P29387;Q3U2F9;Q3TY18;sp|P29387|GBB4_MOUSE;Q3THF3;E9PWM7;Q61621;A0A0A6YVN9;V9GWY1;Q9QWG2	sp|P62880|GBB2_MOUSE Guanine nucleotide-binding protein G(I)/G(S)/G(T) subunit beta-2 OS=Mus musculus OX=10090 GN=Gnb2 PE=1 SV=3;tr|Q3U9V4|Q3U9V4_MOUSE Uncharacterized protein OS=Mus musculus OX=10090 GN=Gnb2 PE=1 SV=1;sp|P62880|GBB2_MOUSE Guanine nucleoti	37.331			0	25.667	33	0	3	3	0	0	0	3.2	19.4	15.9	0	0	0	3	18	12	0	0	0
P01898	H2-Q10	H-2 class I histocompatibility antigen, Q10 alpha chain	1b	26.0615	27.3189	+	+				antigen processing and presentation of peptide antigen via MHC class I [GO:0002474]	extracellular space [GO:0005615]; lumenal side of endoplasmic reticulum membrane [GO:0098553]; MHC class I protein complex [GO:0042612]; phagocytic vesicle membrane [GO:0030670]		Allograft rejection;Antigen processing and presentation;Autoimmune thyroid disease;Cell adhesion molecules (CAMs);Endocytosis;Graft-versus-host disease;Natural killer cell mediated cytotoxicity;Phagosome;Type I diabetes mellitus;Viral myocarditis	P01898;sp|P01898|HA10_MOUSE;A0A2Z4SXJ4;A0A2Z4SXH9;Q8HWL1;G3UXE9;E9PX63;Q31215;tr|O19441|O19441_MOUSE;E9Q0G4;Q66JR0;A0A2Z4SXX1;O19441;A0A2Z4SYI0;tr|G3UXE9|G3UXE9_MOUSE;A0A2Z4T2W0;A0A2Z4SXF4;A7VMS6;A0A2Z4T1X3;V9GXR0;P79568;sp|P14429|HA17_MOUSE;sp|P14430|HA18_MOUSE;tr|P79568|P79568_MOUSE;P79567;tr|V9GXR0|V9GXR0_MOUSE;Q4VCP2;F2WVG9;E9QJR9;E9PWT4;F2WVG7;A0A2Z4SXV7;Q921P3;K7WBQ4;Q31142;Q52PG7;Q66JU6;Q6…	sp|P01898|HA10_MOUSE H-2 class I histocompatibility antigen, Q10 alpha chain OS=Mus musculus OX=10090 GN=H2-Q10 PE=1 SV=3;sp|P01898|HA10_MOUSE H-2 class I histocompatibility antigen, Q10 alpha chain OS=Mus musculus OX=10090 GN=H2-Q10 PE=1 SV=3	37.251	76		0	106.92	130	3	3	2	1	0	4	27.4	26.8	22.5	7.1	0	32.6	36	42	21	3	0	28
P63017	Hspa8	Heat shock cognate 71 kDa protein (EC 3.6.4.10) (Heat shock 70 kDa protein 8)	2b	25.5872	22.2612	+	+		+	+	cellular response to cadmium ion [GO:0071276]; cellular response to heat [GO:0034605]; cellular response to hydrogen peroxide [GO:0070301]; cerebellum development [GO:0021549]; chaperone cofactor-dependent protein refolding [GO:0051085]; chaperone-mediated autophagy [GO:0061684]; chaperone-mediated autophagy translocation complex disassembly [GO:1904764]; chaperone-mediated protein folding [GO:00…	autophagosome [GO:0005776]; cell surface [GO:0009986]; cytoplasm [GO:0005737]; cytosol [GO:0005829]; dendritic shaft [GO:0043198]; dendritic spine [GO:0043197]; extracellular exosome [GO:0070062]; glutamatergic synapse [GO:0098978]; glycinergic synapse [GO:0098690]; intermediate filament [GO:0005882]; late endosome [GO:0005770]; late endosome lumen [GO:0031906]; lysosomal matrix [GO:1990836]; lys…	heme binding [GO:0020037]; metal ion binding [GO:0046872]; oxygen binding [GO:0019825]; oxygen carrier activity [GO:0005344]	Antigen processing and presentation;Endocytosis;MAPK signaling pathway;Measles;Protein processing in endoplasmic reticulum;Spliceosome;Toxoplasmosis	P63017;Q3UDS0;sp|P63017|HSP7C_MOUSE;Q3UBA6;Q3TZJ3;Q3TQ13;Q3TH56;Q3TEK2;Q3ULM1;Q3U9L2;Q3TB63;Q504P4;Q3TF16;Q3TRH3;Q3KQJ4;Q3TH04;B7U582;P17156;Q3UXU1;sp|P17156|HSP72_MOUSE;D3Z5E2;A1L347;sp|P16627|HS71L_MOUSE;P16627;B2CSK2;Q9R2A1;Q3UBR0;Q61696;A1E2B8;P17879;sp|P17879|HS71B_MOUSE;Q9QWU1;Q3TU85;Q3TAI8;sp|Q61696|HS71A_MOUSE;Q9QZ38	sp|P63017|HSP7C_MOUSE Heat shock cognate 71 kDa protein OS=Mus musculus OX=10090 GN=Hspa8 PE=1 SV=1;tr|Q3UDS0|Q3UDS0_MOUSE Uncharacterized protein (Fragment) OS=Mus musculus OX=10090 GN=Hspa8 PE=2 SV=1;sp|P63017|HSP7C_MOUSE Heat shock cognate 71 kDa protei	70.87	61		0	155.12	164	9	15	14	0	0	3	18.4	29.6	25.7	0	2.5	6.3	43	72	44	0	0	5
P02089	Hbb-b2;Hbbt2	Hemoglobin subunit beta-2 (Beta-2-globin) (Hemoglobin beta-2 chain) (Hemoglobin beta-minor chain)	3b	27.7524	NaN	+		+			carbon dioxide transport [GO:0015670]; erythrocyte development [GO:0048821]; myeloid cell differentiation [GO:0030099]; nitric oxide transport [GO:0030185]; oxygen transport [GO:0015671]; positive regulation of myeloid cell differentiation [GO:0045639]; regulation of erythrocyte differentiation [GO:0045646]	hemoglobin complex [GO:0005833]		African trypanosomiasis;Malaria	P02089;Q54AH9;sp|P02089|HBB2_MOUSE;Q549D9;D4N6N9;D0U285;A8DV59;A8DV41;D4N6N2	sp|P02089|HBB2_MOUSE Hemoglobin subunit beta-2 OS=Mus musculus OX=10090 GN=Hbb-b2 PE=1 SV=2;tr|Q54AH9|Q54AH9_MOUSE Beta-2-globin (Fragment) OS=Mus musculus OX=10090 GN=Hbb-b2 PE=2 SV=1;sp|P02089|HBB2_MOUSE Hemoglobin subunit beta-2 OS=Mus musculus OX=10090	15.878			0	46.926	33	1	1	1	0	0	0	38.8	38.8	38.8	23.8	15	21.1	14	13	6	0	0	0
Q91X72	Hpx	Hemopexin	3b	24.5216	23.8986	+	+				heme metabolic process [GO:0042168]; hemoglobin metabolic process [GO:0020027]; intracellular iron ion homeostasis [GO:0006879]; positive regulation of humoral immune response mediated by circulating immunoglobulin [GO:0002925]; positive regulation of immunoglobulin production [GO:0002639]; positive regulation of response to type II interferon [GO:0060332]; positive regulation of type II interfer…	extracellular space [GO:0005615]	deoxyuridine phosphorylase activity [GO:0047847]; identical protein binding [GO:0042802]; uridine phosphorylase activity [GO:0004850]		Q91X72;sp|Q91X72|HEMO_MOUSE;Q8K1U6;A0A1B0GS57	sp|Q91X72|HEMO_MOUSE Hemopexin OS=Mus musculus OX=10090 GN=Hpx PE=1 SV=2;sp|Q91X72|HEMO_MOUSE Hemopexin OS=Mus musculus OX=10090 GN=Hpx PE=1 SV=2;tr|Q8K1U6|Q8K1U6_MOUSE Hemopexin (Fragment) OS=Mus musculus OX=10090 PE=4 SV=1	51.317			0	67.068	75	4	10	7	1	0	5	10.9	22.6	18	2	0	13.3	17	32	19	0	0	7
Q9ESB3	Hrg	Histidine-rich glycoprotein (Histidine-proline-rich glycoprotein) (HPRG)	5a	26.7042	25.1739	+	+				angiogenesis [GO:0001525]; antimicrobial humoral immune response mediated by antimicrobial peptide [GO:0061844]; chemotaxis [GO:0006935]; defense response to fungus [GO:0050832]; fibrinolysis [GO:0042730]; negative regulation of angiogenesis [GO:0016525]; negative regulation of blood vessel endothelial cell migration [GO:0043537]; negative regulation of cell adhesion [GO:0007162]; negative regula…	collagen-containing extracellular matrix [GO:0062023]; extracellular region [GO:0005576]	calcium ion binding [GO:0005509]; calcium-dependent protein binding [GO:0048306]; complement component C4b binding [GO:0001855]; serine-type endopeptidase activity [GO:0004252]		Q9ESB3;sp|Q9ESB3|HRG_MOUSE;A0A0R4J039;A0A338P6H8	sp|Q9ESB3|HRG_MOUSE Histidine-rich glycoprotein OS=Mus musculus OX=10090 GN=Hrg PE=1 SV=2;sp|Q9ESB3|HRG_MOUSE Histidine-rich glycoprotein OS=Mus musculus OX=10090 GN=Hrg PE=1 SV=2;tr|A0A0R4J039|A0A0R4J039_MOUSE Histidine-rich glycoprotein OS=Mus musculus O	59.162			0	52.44	88	7	8	7	0	0	6	15.2	16.8	14.9	0	0	12.8	28	28	21	0	0	11
Q64478	Hist1h2bh;Hist1h2bm;LOC665622;Hist1h2br;Hist1h2bj;Hist1h2bc;Hist1h2bk;Hist1h2bf;Hist2h2bb;Hist1h2bb;Hist1h2bp;Hist3h2ba;Hist3h2bb;Hist2h2be	Histone H2B type 1-H (H2B-clustered histone 9) (h2B-221)	4a	24.318	NaN	+						nucleoplasm [GO:0005654]; nucleosome [GO:0000786]		Systemic lupus erythematosus	Q64478;B2RTK3;Q921L4;Q8CBB6;sp|Q8CGP2|H2B1P_MOUSE;sp|Q8CGP1|H2B1K_MOUSE;sp|Q6ZWY9|H2B1C_MOUSE;A0JLV3;sp|Q64475|H2B1B_MOUSE;sp|Q64525|H2B2B_MOUSE;sp|P10853|H2B1F_MOUSE;Q6ZWY9;sp|Q64478|H2B1H_MOUSE;B2RVD5;sp|P10854|H2B1M_MOUSE;Q8CGP1;P10853;P10854;Q64525;Q64475;Q8CGP2;Q9D2U9;sp|Q64524|H2B2E_MOUSE;sp|Q8CGP0|H2B3B_MOUSE;sp|Q9D2U9|H2B3A_MOUSE;Q8CGP0;Q64524;Q8VEE3;P70696;Q8C622;A0JNS9;sp|P70696|H2B1A_M…	sp|Q64478|H2B1H_MOUSE Histone H2B type 1-H OS=Mus musculus OX=10090 GN=H2bc9 PE=1 SV=3;tr|B2RTK3|B2RTK3_MOUSE Histone H2B OS=Mus musculus OX=10090 GN=H2bc14 PE=1 SV=1;tr|Q921L4|Q921L4_MOUSE Histone H2B OS=Mus musculus OX=10090 GN=LOC665622 PE=2 SV=1;tr|Q8C	13.92	60;63		0	5.6196	17	1	3	3	0	0	0	11.9	26.2	26.2	0	0	0	2	8	7	0	0	0
P62806	Hist1h4a;Hist2h4	Histone H4	4a	24.5455	NaN	+				+	chromatin organization [GO:0006325]; nucleosome assembly [GO:0006334]; protein localization to CENP-A containing chromatin [GO:0061644]	CENP-A containing nucleosome [GO:0043505]; nucleoplasm [GO:0005654]; nucleosome [GO:0000786]; nucleus [GO:0005634]	polymeric immunoglobulin binding [GO:0001790]; polymeric immunoglobulin receptor activity [GO:0001792]	Systemic lupus erythematosus	P62806;sp|P62806|H4_MOUSE;B2RTM0;Q61667;Q6B822	sp|P62806|H4_MOUSE Histone H4 OS=Mus musculus OX=10090 GN=H4f16 PE=1 SV=2;sp|P62806|H4_MOUSE Histone H4 OS=Mus musculus OX=10090 GN=H4c16 PE=1 SV=2;tr|B2RTM0|B2RTM0_MOUSE Histone H4 OS=Mus musculus OX=10090 GN=Hist2h4 PE=1 SV=1;tr|Q61667|Q61667_MOUSE Histo	11.367			0	15.77	34	2	5	4	0	2	2	21.4	47.6	35.9	0	19.4	14.6	3	14	13	0	2	2
Q9QUP5	Hapln1	Hyaluronan and proteoglycan link protein 1 (Cartilage-linking protein 1) (Cartilage-link protein) (Proteoglycan link protein)	5c	23.8034	NaN	+					cell adhesion [GO:0007155]	collagen-containing extracellular matrix [GO:0062023]; extracellular matrix [GO:0031012]; extracellular region [GO:0005576]; synapse [GO:0045202]	G protein activity [GO:0003925]; GDP binding [GO:0019003]; GTP binding [GO:0005525]; GTPase activity [GO:0003924]; protein-containing complex binding [GO:0044877]		Q9QUP5;sp|Q9QUP5|HPLN1_MOUSE	sp|Q9QUP5|HPLN1_MOUSE Hyaluronan and proteoglycan link protein 1 OS=Mus musculus OX=10090 GN=Hapln1 PE=1 SV=1;sp|Q9QUP5|HPLN1_MOUSE Hyaluronan and proteoglycan link protein 1 OS=Mus musculus OX=10090 GN=Hapln1 PE=1 SV=1	40.477			0	153.09	28	2	7	1	0	0	0	7.9	26.4	2.5	0	0	0	4	22	2	0	0	0
A2NHM3	Igkc	If kappa light chain	3b; 5a	31.0827	30.0629	+	+	+							A2NHM3;A2NVX1;A0A2S0DFI6	tr|A2NHM3|A2NHM3_MOUSE If kappa light chain (Fragment) OS=Mus musculus OX=10090 GN=Igkc PE=1 SV=1	24.165	180;4		0	207.99	209	0	1	0	0	0	0	53	56.6	47.9	32	25.6	58.4	80	36	30	16	9	38
P18528	IgG1 TS1 VH	Ig heavy chain V region 6.96	3b; 5a	29.1294	30.5105	+	+	+			immunoglobulin mediated immune response [GO:0016064]	extracellular region [GO:0005576]; immunoglobulin complex [GO:0019814]	integrin binding [GO:0005178]; phosphatidylethanolamine binding [GO:0008429]; phosphatidylserine binding [GO:0001786]		sp|P18528|HVM57_MOUSE;Q5F2I8;P18528	sp|P18528|HVM57_MOUSE Ig heavy chain V region 6.96 OS=Mus musculus OX=10090 PE=4 SV=1;tr|Q5F2I8|Q5F2I8_MOUSE Gamma heavy chain variable region (Fragment) OS=Mus musculus OX=10090 GN=IgG1 TS1 VH PE=2 SV=1;sp|P18528|HVM57_MOUSE Ig heavy chain V region 6.96 O	11.007			0	213.64	75	2	2	2	1	1	1	19.4	19.4	19.4	19.4	19.4	30.6	33	15	12	5	1	9
P01654	Igkv3-2	Ig kappa chain V-III region PC 2880/PC 1229	3b; 5a	28.0981	27.6399	+	+	+			adaptive immune response [GO:0002250]; immune response [GO:0006955]	immunoglobulin complex [GO:0019814]	DNA-binding transcription factor binding [GO:0140297]; identical protein binding [GO:0042802]; phosphoserine residue binding [GO:0050815]; protein domain specific binding [GO:0019904]; protein kinase binding [GO:0019901]; protein phosphatase binding [GO:0019903]; protein sequestering activity [GO:0140311]; transmembrane transporter binding [GO:0044325]; ubiquitin protein ligase binding [GO:003162…		sp|P01654|KV3A1_MOUSE;P01654;sp|P01656|KV3A3_MOUSE;sp|P01655|KV3A2_MOUSE;P01656;P01655;U5JE80;tr|A0A075B5P0|A0A075B5P0_MOUSE;A0A075B5P0;Q65ZN3;sp|P01659|KV3A7_MOUSE;P01659	sp|P01654|KV3A1_MOUSE Ig kappa chain V-III region PC 2880/PC 1229 OS=Mus musculus OX=10090 PE=1 SV=1;sp|P01654|KV3A1_MOUSE Ig kappa chain V-III region PC 2880/PC 1229 OS=Mus musculus OX=10090 PE=1 SV=1;sp|P01656|KV3A3_MOUSE Ig kappa chain V-III region MOPC	11.98			0	279.36	117	2	1	1	1	0	1	63.1	40.5	40.5	40.5	16.2	68.5	65	13	11	3	0	25
P01663	Igkv3-10	Ig kappa chain V-III region PC 4050	3b; 5a	24.3681	26.312	+	+	+			adaptive immune response [GO:0002250]; immune response [GO:0006955]	immunoglobulin complex [GO:0019814]			sp|P01663|KV3AB_MOUSE;sp|P01662|KV3AA_MOUSE;P01663;P01662;tr|A0A075B5N8|A0A075B5N8_MOUSE;A0A075B5N8;A0A0G2JGN0;sp|P01661|KV3A9_MOUSE;P01661	sp|P01663|KV3AB_MOUSE Ig kappa chain V-III region PC 4050 OS=Mus musculus OX=10090 PE=1 SV=1;sp|P01662|KV3AA_MOUSE Ig kappa chain V-III region ABPC 22/PC 9245 OS=Mus musculus OX=10090 PE=1 SV=1;sp|P01663|KV3AB_MOUSE Ig kappa chain V-III region PC 4050 OS=M	12.005			0	69.521	71	1	1	1	1	0	1	53.2	53.2	30.6	30.6	14.4	53.2	32	7	10	7	0	15
P01671		Ig kappa chain V-III region PC 7175	3b; 5a	28.2335	29.835	+	+				adaptive immune response [GO:0002250]; immune response [GO:0006955]	immunoglobulin complex [GO:0019814]	metal ion binding [GO:0046872]		sp|P01671|KV3AJ_MOUSE;P01671;sp|P01670|KV3AI_MOUSE;P01670;sp|P01673|KV3AL_MOUSE;tr|A0A140T8P0|A0A140T8P0_MOUSE;A0A140T8P0;P01673;sp|P01672|KV3AK_MOUSE;P01672	sp|P01671|KV3AJ_MOUSE Ig kappa chain V-III region PC 7175 OS=Mus musculus OX=10090 PE=1 SV=1;sp|P01671|KV3AJ_MOUSE Ig kappa chain V-III region PC 7175 OS=Mus musculus OX=10090 PE=1 SV=1;sp|P01670|KV3AI_MOUSE Ig kappa chain V-III region PC 6684 OS=Mus muscu	12.01			0	258.27	378	1	0	0	0	0	1	88.3	50.5	30.6	30.6	30.6	88.3	187	36	23	18	8	106
P01645	Igkv10-96	Ig kappa chain V-V region HP 93G7	3b; 5a	28.6442	29.1495	+	+	+			adaptive immune response [GO:0002250]; immune response [GO:0006955]	immunoglobulin complex [GO:0019814]	antigen binding [GO:0003823]		sp|P01645|KV5AC_MOUSE;sp|P01644|KV5AB_MOUSE;A2NVF0;A2NVE9;P01645;P01644;sp|P01646|KV5AD_MOUSE;A1A540;tr|A0A140T8M1|A0A140T8M1_MOUSE;A0A140T8M1;P01646;sp|P04946|KV5AM_MOUSE;P04946	sp|P01645|KV5AC_MOUSE Ig kappa chain V-V region HP 93G7 OS=Mus musculus OX=10090 PE=1 SV=1;sp|P01644|KV5AB_MOUSE Ig kappa chain V-V region HP R16.7 OS=Mus musculus OX=10090 PE=1 SV=1;tr|A2NVF0|A2NVF0_MOUSE Immnuoglobulin kappa light chain (Fragment) OS=Mus	11.954	4		0	244.37	253	1	1	1	1	0	1	43.5	43.5	43.5	43.5	24.1	43.5	121	30	20	24	6	52
P01679	Igkv4-86	Ig kappa chain V-VI region J539	3b; 5a	26.2987	28.0386	+	+	+			adaptive immune response [GO:0002250]; immune response [GO:0006955]	immunoglobulin complex [GO:0019814]			sp|P01679|KV6A5_MOUSE;sp|P01678|KV6A4_MOUSE;sp|P01677|KV6A3_MOUSE;sp|P01676|KV6A2_MOUSE;sp|P01675|KV6A1_MOUSE;P01679;P01678;P01677;P01676;P01675;tr|A0A075B5L5|A0A075B5L5_MOUSE;A0A075B5L5;A0A0G2JGE7	sp|P01679|KV6A5_MOUSE Ig kappa chain V-VI region J539 OS=Mus musculus OX=10090 PE=1 SV=1;sp|P01678|KV6A4_MOUSE Ig kappa chain V-VI region SAPC 10 OS=Mus musculus OX=10090 PE=1 SV=1;sp|P01677|KV6A3_MOUSE Ig kappa chain V-VI region TEPC 601/TEPC 191 OS=Mus m	11.502			0	108.34	84	3	3	2	2	1	2	29.9	29.9	29.9	29.9	16.8	29.9	23	14	13	15	2	17
P01844	Iglc2	Ig lambda-2 chain C region	3b; 5a	27.3066	27.8579	+	+	+				extracellular region [GO:0005576]; plasma membrane [GO:0005886]			sp|P01844|LAC2_MOUSE;A0A4U9FFM1;Q99JC1;P01844	sp|P01844|LAC2_MOUSE Ig lambda-2 chain C region OS=Mus musculus OX=10090 GN=Iglc2 PE=1 SV=1;tr|A0A4U9FFM1|A0A4U9FFM1_MOUSE IgL2 OS=Mus musculus OX=10090 GN=Iglc2 PE=4 SV=1;tr|Q99JC1|Q99JC1_MOUSE Ig lambda-2 chain C region (Fragment) OS=Mus musculus OX=1009	11.254			0	323.31	289	3	3	3	0	0	3	93.3	93.3	93.3	17.3	0	93.3	128	56	42	2	0	61
P01845	Iglc3	Ig lambda-3 chain C region	3b; 5a	23.5841	23.9599	+	+	+				extracellular region [GO:0005576]; plasma membrane [GO:0005886]			sp|P01845|LAC3_MOUSE;A0A0G2JGQ8;P01845	sp|P01845|LAC3_MOUSE Ig lambda-3 chain C region OS=Mus musculus OX=10090 GN=Iglc3 PE=1 SV=1;tr|A0A0G2JGQ8|A0A0G2JGQ8_MOUSE Ig lambda-3 chain C region (Fragment) OS=Mus musculus OX=10090 GN=Iglc3 PE=1 SV=1;sp|P01845|LAC3_MOUSE Ig lambda-3 chain C region OS=	11.371			0	9.2803	41	2	3	1	0	0	2	93.3	97.1	64.4	17.3	0	78.8	7	21	3	0	0	10
X5J4W5	IgA	IgA heavy chain VDJ region	3b; 5a	26.5314	NaN	+					adaptive immune response [GO:0002250]	extracellular region [GO:0005576]; immunoglobulin complex [GO:0019814]			X5J4W5;K7U630;K7TH39;X5J5R1;X5J5A4;X5J4R2;K7TGU3;K7TGT6;X5J5H5;K7TR05;K7TH41;K7TDG8;X5J4F2;X5J4Q7	tr|X5J4W5|X5J4W5_MOUSE IgA heavy chain VDJ region (Fragment) OS=Mus musculus OX=10090 PE=2 SV=1;tr|K7U630|K7U630_MOUSE IgM heavy chain variable region (Fragment) OS=Mus musculus OX=10090 PE=2 SV=1;tr|K7TH39|K7TH39_MOUSE IgM heavy chain variable region (Fra	10			0	173.51	27	1	1	1	0	0	1	17.4	17.4	17.4	0	0	17.4	12	8	5	0	0	2
X5J4H7	IgG1	IgG1 heavy chain VDJ region	3b; 5a	24.7793	25.3616	+	+				adaptive immune response [GO:0002250]	extracellular region [GO:0005576]; immunoglobulin complex [GO:0019814]			X5J4H7	tr|X5J4H7|X5J4H7_MOUSE IgG1 heavy chain VDJ region (Fragment) OS=Mus musculus OX=10090 PE=2 SV=1	12.125	26		0	18.226	47	1	1	0	0	0	0	55	45.9	0	32.1	0	22.9	27	7	0	1	0	12
A0A4V6JA63	Ighg2b;Ighg;Igh-3	IgG2b	3b; 5a	26.5657	26.4153	+	+	+							A0A4V6JA63;A0A075B5P3;A0A0A6YVP0;A0A0F7R1P3;A0A0F7QZE4;Q569X1;sp|P01867|IGG2B_MOUSE;P01867;Q5R3X7;Q5R3Y0;Q5R3X8	tr|A0A4V6JA63|A0A4V6JA63_MOUSE IgG2b OS=Mus musculus OX=10090 GN=Ighg2b PE=4 SV=1;tr|A0A075B5P3|A0A075B5P3_MOUSE Immunoglobulin heavy constant gamma 2B (Fragment) OS=Mus musculus OX=10090 GN=Ighg2b PE=1 SV=1;tr|A0A0A6YVP0|A0A0A6YVP0_MOUSE Immunoglobulin he	36.568	140;202		0	323.31	237	2	2	1	0	0	2	47.8	41.8	17.3	20.9	0	41.8	147	37	11	10	0	32
A0A4U9FKB1	Ighg3	IgG3	3b; 5a	28.0235	29.8962	+	+	+							A0A4U9FKB1;A0A075B5P5;sp|P03987|IGHG3_MOUSE;tr|A0A1Y7VJN6|A0A1Y7VJN6_MOUSE;A0A1Y7VJN6;P03987;Q6KAM2	tr|A0A4U9FKB1|A0A4U9FKB1_MOUSE IgG3 OS=Mus musculus OX=10090 GN=Ighg3 PE=4 SV=1;tr|A0A075B5P5|A0A075B5P5_MOUSE Immunoglobulin heavy constant gamma 3 (Fragment) OS=Mus musculus OX=10090 GN=Ighg3 PE=4 SV=1;sp|P03987|IGHG3_MOUSE Ig gamma-3 chain C region OS=M	36.198	134;196		0	259.53	581	10	6	6	6	5	9	51.4	22.8	22.8	22.8	18.8	45	255	41	29	51	6	199
Q8VCX4	Igh	Igh protein	3b; 5a	28.2262	NaN	+		+					fibronectin binding [GO:0001968]; integrin binding [GO:0005178]; syndecan binding [GO:0045545]		Q8VCX4;K7T9L5;X5J549;Q925S3	tr|Q8VCX4|Q8VCX4_MOUSE Igh protein OS=Mus musculus OX=10090 GN=Igh PE=2 SV=1	53.208	458		0	129.59	29	1	1	0	0	0	0	33.5	29.4	25.8	12.3	0	10.4	15	9	4	0	0	1
I6L985	Igh	Igh protein	3b; 5a	25.8575	26.5435	+	+	+					metal ion binding [GO:0046872]		I6L985;A0A075B5R2;tr|A0A075B5R2|A0A075B5R2_MOUSE;A2NU21;X5J560;X5J5K4;K7TRS8;K7TRH7;K7TR54;K7U5S0;K7TD58;K7T942;K7U5K6;X5J4H9;X5J537;K7TQY2;X5J5Q2;X5J5E7;X5J5G7;X5J4V0;K7TRG2;X5J4J8;X5J4J4;X5J4V3;X5J4J9;X5J4H2;K7U672	tr|I6L985|I6L985_MOUSE Igh protein OS=Mus musculus OX=10090 GN=Igh PE=1 SV=1	51.975	104		0	87.986	142	2	2	1	1	1	2	18.6	18.6	12.2	5.1	3.2	16.2	59	34	19	12	3	15
Q4VAB6	Igh	Igh protein	3b; 5a	24.5179	NaN	+		+					ATP binding [GO:0005524]; histone H3T11 kinase activity [GO:0035402]; magnesium ion binding [GO:0000287]; mRNA binding [GO:0003729]; potassium ion binding [GO:0030955]; protein homodimerization activity [GO:0042803]; protein tyrosine kinase activity [GO:0004713]; pyruvate kinase activity [GO:0004743]; transcription coactivator activity [GO:0003713]		Q4VAB6;Q2TAW9;Q2KHS9	tr|Q4VAB6|Q4VAB6_MOUSE Igh protein OS=Mus musculus OX=10090 GN=Igh PE=2 SV=1;tr|Q2TAW9|Q2TAW9_MOUSE Uncharacterized protein OS=Mus musculus OX=10090 PE=2 SV=1;tr|Q2KHS9|Q2KHS9_MOUSE Igh protein OS=Mus musculus OX=10090 GN=Igh PE=2 SV=1	52.436	452		0	98.715	26	1	1	0	0	0	0	32.5	25.5	23.4	12.4	0	9.3	18	4	4	0	0	0
Q99KA4	Igh-VJ558	Igh protein	3b; 5a	26.025	26.9707	+	+	+					hormone activity [GO:0005179]		Q99KA4;A0A075B5P9;tr|A0A075B5P9|A0A075B5P9_MOUSE;X5J553;K7TD63;sp|P18529|HVM58_MOUSE;K7TRU7;K7U6F6;K7TDE9;X5J4P5;K7TDP0;K7TGY7;K7TD05;X5J4T0;K7U5H8;K7TD38;X5J5E1;K7TRP7;X5J4U5;X5J521;K7U6J5;X5J575;X5J4L5;P18529	tr|Q99KA4|Q99KA4_MOUSE Igh protein OS=Mus musculus OX=10090 GN=Igh-VJ558 PE=2 SV=1	52.554	456		0	52.567	43	1	1	1	0	0	1	53	48.9	47.8	25.5	5.3	22	15	8	5	0	0	15
Q9DCD9	Igha;Igh	Ig-like domain-containing protein	3b; 5a	30.1174	27.776	+	+	+					ATP binding [GO:0005524]; ATP hydrolysis activity [GO:0016887]; metal ion binding [GO:0046872]; P-type potassium transmembrane transporter activity [GO:0008556]; P-type sodium:potassium-exchanging transporter activity [GO:0005391]; phosphatase activity [GO:0016791]; protein-folding chaperone binding [GO:0051087]; steroid hormone binding [GO:1990239]; transmembrane transporter binding [GO:0044325]		Q9DCD9;A0A075B6A3;A0A0A6YXW6;tr|A0A0A6YXW6|A0A0A6YXW6_MOUSE;Q8VCV5;A0A075B665;Q9JL81;K7U6D5;X5J5G5;X5J4U3;X5J5F3;X5J4I2;X5J4T8;K7THA4;X5J5F7;Q8VIJ1;K7TDQ8;sp|P03980|HVM48_MOUSE;Q924P6;A0A097PUG1;K7U6A0;sp|P06329|HVM50_MOUSE;K7T9M0;A2KTK8;X5J5R9;X5J4J6;X5J4J7;X5J5G6;X5J5H6;X5J557;X5J4V2;X5J4L0;A2KTK1;X5J4G1;A2KTK9;X5J558;X5J4J2;X5J5E6;X5J4T3;X5J569;K7U5V5;P03980;P06329	tr|Q9DCD9|Q9DCD9_MOUSE Uncharacterized protein OS=Mus musculus OX=10090 PE=2 SV=1;tr|A0A075B6A3|A0A075B6A3_MOUSE Immunoglobulin heavy constant alpha (Fragment) OS=Mus musculus OX=10090 GN=Igha PE=1 SV=1;tr|A0A0A6YXW6|A0A0A6YXW6_MOUSE Immunoglobulin heavy c	45.819	395		0	323.31	593	0	0	0	0	0	1	63.6	58.9	52.1	34.7	6.1	28.9	303	144	76	26	8	36
Q9D8L4	Ighg2a	Ig-like domain-containing protein	3b; 5a	25.9247	27.6355	+	+	+					calcium ion binding [GO:0005509]		Q9D8L4;tr|A0A0B4J1M0|A0A0B4J1M0_MOUSE;A0A0B4J1M0;A0A0G2JGS9;K7U5Q2;X5J5F8;A0A075B5Y5	tr|Q9D8L4|Q9D8L4_MOUSE Uncharacterized protein OS=Mus musculus OX=10090 PE=1 SV=1	51.698	340;432		0	203.76	189	1	1	0	0	0	1	33.8	29.6	9.1	18.6	0	29.6	88	21	12	9	0	59
I6L991		Ig-like domain-containing protein	3b; 5a	26.6068	27.9315	+	+								I6L991;tr|A0A075B5L1|A0A075B5L1_MOUSE;A0A075B5L1	tr|I6L991|I6L991_MOUSE Uncharacterized protein OS=Mus musculus OX=10090 PE=1 SV=1	25.857	195		0	27.532	92	0	0	0	0	0	1	40.6	35.9	35.9	20.9	8.1	57.3	46	12	6	7	0	21
I6L9E1		Ig-like domain-containing protein	3b; 5a	25.2886	24.6095	+	+						metal ion binding [GO:0046872]		I6L9E1;tr|A0A075B5K0|A0A075B5K0_MOUSE;A0A075B5K0;sp|P01637|KV5A5_MOUSE;P01637	tr|I6L9E1|I6L9E1_MOUSE Uncharacterized protein OS=Mus musculus OX=10090 PE=2 SV=1	26.299	197;26;33		0	17.703	60	1	1	1	0	0	1	46.6	41.9	41.9	20.3	8.1	51.7	38	8	8	0	0	6
K7TDR8	Ighv2-5	IgM heavy chain variable region	3b; 5a	25.3215	NaN	+		+			adaptive immune response [GO:0002250]	extracellular region [GO:0005576]; immunoglobulin complex [GO:0019814]			K7TDR8;K7T9S8;A2NVV8;X5J4N4;K7U5M3;tr|A0A075B5Q3|A0A075B5Q3_MOUSE;A0A075B5Q3;A0A0A6YY69;X5J5E8;K7TDU6;A0A075B5Q1	tr|K7TDR8|K7TDR8_MOUSE IgM heavy chain variable region (Fragment) OS=Mus musculus OX=10090 PE=2 SV=1;tr|K7T9S8|K7T9S8_MOUSE IgM heavy chain variable region (Fragment) OS=Mus musculus OX=10090 PE=2 SV=1;tr|A2NVV8|A2NVV8_MOUSE Heavy chain variable region (Fr	11.538			0	90.822	31	3	2	2	0	0	1	37.9	28.2	28.2	0	0	12.6	14	7	7	0	0	3
X5J5K8	Ighv10-1	IgM heavy chain VDJ region	3b; 5a	28.06	27.6316	+	+	+			adaptive immune response [GO:0002250]	extracellular region [GO:0005576]; immunoglobulin complex [GO:0019814]	calcium ion binding [GO:0005509]; growth factor activity [GO:0008083]; heparin binding [GO:0008201]; integrin binding [GO:0005178]		X5J5K8;tr|A0A0B4J1J6|A0A0B4J1J6_MOUSE;A0A0B4J1J6	tr|X5J5K8|X5J5K8_MOUSE IgM heavy chain VDJ region (Fragment) OS=Mus musculus OX=10090 PE=2 SV=1;tr|A0A0B4J1J6|A0A0B4J1J6_MOUSE Immunoglobulin heavy variable 10-1 (Fragment) OS=Mus musculus OX=10090 GN=Ighv10-1 PE=1 SV=1;tr|A0A0B4J1J6|A0A0B4J1J6_MOUSE Immun	12.667	72;77		0	323.31	118	1	1	1	1	1	1	36.3	36.3	36.3	13.3	13.3	42.5	40	29	17	6	3	23
X5J5B7	Ighv1-15	IgM heavy chain VDJ region	3b; 5a	25.8062	27.2479	+	+	+			adaptive immune response [GO:0002250]	extracellular region [GO:0005576]; immunoglobulin complex [GO:0019814]	hyaluronic acid binding [GO:0005540]		X5J5B7;K7TR90;X5J5A8;X5J4D2;tr|A0A0A6YXA5|A0A0A6YXA5_MOUSE;A0A0A6YXA5;X5J5N3;K7T993	tr|X5J5B7|X5J5B7_MOUSE IgM heavy chain VDJ region (Fragment) OS=Mus musculus OX=10090 PE=2 SV=1;tr|K7TR90|K7TR90_MOUSE IgM heavy chain variable region (Fragment) OS=Mus musculus OX=10090 PE=2 SV=1;tr|X5J5A8|X5J5A8_MOUSE IgM heavy chain VDJ region (Fragment	10.959	14		0	37.072	59	1	1	0	0	0	1	64.6	54.5	29.3	0	0	64.6	21	17	6	0	0	15
X5J4N6	Ighv14-4;Ighv14-3	IgM heavy chain VDJ region	3b; 5a	27.869	27.3424	+	+	+			adaptive immune response [GO:0002250]	extracellular region [GO:0005576]; immunoglobulin complex [GO:0019814]	identical protein binding [GO:0042802]; protein kinase binding [GO:0019901]; protein phosphatase binding [GO:0019903]		X5J4N6;A0A0A6YVR1;X5J4Z7;A0A075B5S3;tr|A0A075B5S3|A0A075B5S3_MOUSE;K7TR29;K7TRN8;K7TRM7;Q5R3U9;K7TQW9;K7TRP3;X5J4W7;K7TDJ2;K7TRF0;K7T9J8;Q5R3X1;X5J4Z3;K7U5T7;tr|A0A075B5R9|A0A075B5R9_MOUSE;A0A075B5R9;X5J551;K7T9N2;K7TRJ3;K7U5S6;K7TDQ0;K7TRI7;K7TDF9;K7TR86;K7TH46;K7TR49;K7U657;A0NA69;Q9JL85;K7TDN5;X5J4S7;K7TRJ0;X5J534;X5J5P6;X5J4S9;X5J5P7;X5J5T4;X5J5P8;X5J535;K7U681	tr|X5J4N6|X5J4N6_MOUSE IgM heavy chain VDJ region (Fragment) OS=Mus musculus OX=10090 PE=2 SV=1;tr|A0A0A6YVR1|A0A0A6YVR1_MOUSE Immunoglobulin heavy variable 14-4 (Fragment) OS=Mus musculus OX=10090 GN=Ighv14-4 PE=4 SV=1;tr|X5J4Z7|X5J4Z7_MOUSE IgM heavy cha	9.6135			0	43.215	52	2	0	0	0	0	1	35.2	26.1	26.1	0	0	35.2	26	9	8	0	0	9
X5J4Q4	Ighv1-47	IgM heavy chain VDJ region	3b; 5a	25.5075	27.2807	+	+	+			adaptive immune response [GO:0002250]	extracellular region [GO:0005576]; immunoglobulin complex [GO:0019814]	cysteine-type endopeptidase inhibitor activity [GO:0004869]; heme binding [GO:0020037]; heparan sulfate proteoglycan binding [GO:0043395]; heparin binding [GO:0008201]; immunoglobulin binding [GO:0019865]; metal ion binding [GO:0046872]; serine-type endopeptidase inhibitor activity [GO:0004867]; signaling receptor binding [GO:0005102]; zinc ion binding [GO:0008270]		X5J4Q4;tr|A0A075B5V8|A0A075B5V8_MOUSE;A0A075B5V8;X5J4C7;X5J4N9;A0A0A6YY41;X5J597;X5J4H4;X5J5E2	tr|X5J4Q4|X5J4Q4_MOUSE IgM heavy chain VDJ region (Fragment) OS=Mus musculus OX=10090 PE=2 SV=1;tr|A0A075B5V8|A0A075B5V8_MOUSE Immunoglobulin heavy variable 1-47 OS=Mus musculus OX=10090 GN=Ighv1-47 PE=1 SV=1;tr|A0A075B5V8|A0A075B5V8_MOUSE Immunoglobulin h	10.567			0	41.437	42	3	2	1	1	0	5	42.6	25.5	11.7	11.7	0	62.8	13	5	3	3	0	18
X5J4Z0	Ighv1-52	IgM heavy chain VDJ region	3b; 5a	25.1498	26.6014	+	+	+			adaptive immune response [GO:0002250]	extracellular region [GO:0005576]; immunoglobulin complex [GO:0019814]	carbohydrate binding [GO:0030246]; transmembrane signaling receptor activity [GO:0004888]		X5J4Z0;tr|A0A075B5W2|A0A075B5W2_MOUSE;A0A075B5W2;A0A0A6YXC3;X5J4P3;X5J5N2	tr|X5J4Z0|X5J4Z0_MOUSE IgM heavy chain VDJ region (Fragment) OS=Mus musculus OX=10090 PE=2 SV=1;tr|A0A075B5W2|A0A075B5W2_MOUSE Immunoglobulin heavy variable 1-52 OS=Mus musculus OX=10090 GN=Ighv1-52 PE=1 SV=1;tr|A0A075B5W2|A0A075B5W2_MOUSE Immunoglobulin h	12.708	26;73		0	129.36	211	1	0	0	0	0	1	57.1	34.8	34.8	21.4	21.4	63.4	140	21	11	5	1	33
X5J515	Ighv1-80	IgM heavy chain VDJ region	3b; 5a	24.6227	25.8476	+	+	+			adaptive immune response [GO:0002250]	extracellular region [GO:0005576]; immunoglobulin complex [GO:0019814]	NF-kappaB binding [GO:0051059]; RNA binding [GO:0003723]		X5J515;X5J5M1;X5J4G2;tr|A0A075B5Y3|A0A075B5Y3_MOUSE;A0A075B5Y3;X5J5C1;X5J5M5;X5J4Q3	tr|X5J515|X5J515_MOUSE IgM heavy chain VDJ region (Fragment) OS=Mus musculus OX=10090 PE=2 SV=1;tr|X5J5M1|X5J5M1_MOUSE IgM heavy chain VDJ region (Fragment) OS=Mus musculus OX=10090 PE=2 SV=1;tr|X5J4G2|X5J4G2_MOUSE IgM heavy chain VDJ region (Fragment) OS=	11.427			0	87.148	44	1	1	1	1	1	2	42.7	42.7	19.4	42.7	19.4	57.3	20	10	8	3	0	3
A0A0D4DAH6	Igkv16-104	Immunglobulin light chain variable region	3b; 5a	26.6992	28.2028	+	+	+							A0A0D4DAH6;tr|A0A0B4J1I1|A0A0B4J1I1_MOUSE;A0A0B4J1I1	tr|A0A0D4DAH6|A0A0D4DAH6_MOUSE Immunglobulin light chain variable region (Fragment) OS=Mus musculus OX=10090 PE=2 SV=1;tr|A0A0B4J1I1|A0A0B4J1I1_MOUSE Immunoglobulin kappa variable 16-104 (Fragment) OS=Mus musculus OX=10090 GN=Igkv16-104 PE=1 SV=1;tr|A0A0B4	10.112			0	124.48	86	2	2	2	1	1	2	29.3	29.3	29.3	17.4	17.4	29.3	32	11	6	11	6	20
A0A075B5P6	Ighm	Immunoglobulin heavy constant mu	3b; 5a	33.7286	34.7584	+	+	+					metal ion binding [GO:0046872]		A0A075B5P6;A0A075B6A0	tr|A0A075B5P6|A0A075B5P6_MOUSE Immunoglobulin heavy constant mu (Fragment) OS=Mus musculus OX=10090 GN=Ighm PE=1 SV=1;tr|A0A075B6A0|A0A075B6A0_MOUSE Immunoglobulin heavy constant mu (Fragment) OS=Mus musculus OX=10090 GN=Ighm PE=1 SV=2	49.943	110;26;447	278;283;285;444	0	323.31	6752	1	1	1	2	1	2	60.7	45.1	41.1	38.7	34.3	58.5	3337	1047	776	350	122	1120
A0A087WPN7	Ighv13-2	Immunoglobulin heavy variable 13-2	3b; 5a	25.6922	NaN	+		+			adaptive immune response [GO:0002250]	extracellular region [GO:0005576]; immunoglobulin complex [GO:0019814]	fatty acid binding [GO:0005504]; phospholipase inhibitor activity [GO:0004859]		tr|A0A087WPN7|A0A087WPN7_MOUSE;A0A087WPN7;A0A0A6YWN3;Q61750	tr|A0A087WPN7|A0A087WPN7_MOUSE Immunoglobulin heavy variable 13-2 OS=Mus musculus OX=10090 GN=Ighv13-2 PE=1 SV=2;tr|A0A087WPN7|A0A087WPN7_MOUSE Immunoglobulin heavy variable 13-2 OS=Mus musculus OX=10090 GN=Ighv13-2 PE=4 SV=2;tr|A0A0A6YWN3|A0A0A6YWN3_MOUSE	11.343			0	95.476	47	3	3	3	0	0	1	40	40	40	0	0	13	20	15	11	0	0	1
A0A0B4J1N0	Ighv1-76	Immunoglobulin heavy variable 1-76	3b; 5a	25.0109	26.9527	+	+	+			adaptive immune response [GO:0002250]	extracellular region [GO:0005576]; immunoglobulin complex [GO:0019814]			tr|A0A0B4J1N0|A0A0B4J1N0_MOUSE;A0A0B4J1N0;A0A0G2JFE9;X5J5L2	tr|A0A0B4J1N0|A0A0B4J1N0_MOUSE Immunoglobulin heavy variable 1-76 OS=Mus musculus OX=10090 GN=Ighv1-76 PE=1 SV=1;tr|A0A0B4J1N0|A0A0B4J1N0_MOUSE Immunoglobulin heavy variable 1-76 OS=Mus musculus OX=10090 GN=Ighv1-76 PE=1 SV=1;tr|A0A0G2JFE9|A0A0G2JFE9_MOUSE	10.879			0	73.258	34	2	2	2	0	0	2	65.3	65.3	40.8	39.8	0	64.3	6	12	6	0	0	10
A0A075B674	Ighv1-78	Immunoglobulin heavy variable 1-78	3b; 5a	23.9878	26.5545	+	+	+			adaptive immune response [GO:0002250]	extracellular region [GO:0005576]; immunoglobulin complex [GO:0019814]	amyloid-beta binding [GO:0001540]; antioxidant activity [GO:0016209]; cholesterol transfer activity [GO:0120020]; enzyme binding [GO:0019899]; heparan sulfate proteoglycan binding [GO:0043395]; heparin binding [GO:0008201]; identical protein binding [GO:0042802]; lipoprotein particle binding [GO:0071813]; low-density lipoprotein particle receptor binding [GO:0050750]; metal chelating activity [GO…		A0A075B674;tr|A0A075B674|A0A075B674_MOUSE;A0A0G2JGN3	tr|A0A075B674|A0A075B674_MOUSE Immunoglobulin heavy variable 1-78 OS=Mus musculus OX=10090 GN=Ighv1-78 PE=1 SV=1;tr|A0A075B674|A0A075B674_MOUSE Immunoglobulin heavy variable 1-78 OS=Mus musculus OX=10090 GN=Ighv1-78 PE=1 SV=1;tr|A0A0G2JGN3|A0A0G2JGN3_MOUSE	11.047	37		0	41.887	25	3	1	0	0	0	2	51	15.3	0	0	0	31.6	8	7	0	0	0	10
A0A075B5R5	Ighv4-1	Immunoglobulin heavy variable 4-1	3b; 5a	29.5951	28.639	+	+	+			adaptive immune response [GO:0002250]	extracellular region [GO:0005576]; immunoglobulin complex [GO:0019814]	amyloid-beta binding [GO:0001540]; collagen binding involved in cell-matrix adhesion [GO:0098639]; collagen receptor activity [GO:0038064]; integrin binding [GO:0005178]; laminin binding [GO:0043236]; metal ion binding [GO:0046872]		A0A075B5R5;tr|A0A075B5R5|A0A075B5R5_MOUSE;X5J5L1;X5J4R8;X5J505;X5J4E7;X5J5B3;X5J5L5;X5J5B4;X5J503;X5J4E0;X5J4P8;X5J4P6;X5J5L8;X5J4U6;X5J4P9;X5J5M0;X5J5B2;X5J5B1;X5J4Q2;X5J5L4;X5J5B0;X5J506;X5J4E2;X5J5L6;X5J4E5;X5J5B5;X5J4E1	tr|A0A075B5R5|A0A075B5R5_MOUSE Immunoglobulin heavy variable 4-1 (Fragment) OS=Mus musculus OX=10090 GN=Ighv4-1 PE=1 SV=7;tr|A0A075B5R5|A0A075B5R5_MOUSE Immunoglobulin heavy variable 4-1 (Fragment) OS=Mus musculus OX=10090 GN=Ighv4-1 PE=1 SV=7;tr|X5J5L1|X5	12.874			0	158.97	174	2	2	2	2	1	2	60.3	66.4	60.3	50.9	40.5	66.4	58	46	25	15	2	28
A0A075B5Q4	Ighv5-12	Immunoglobulin heavy variable 5-12	3b; 5a	26.8391	28.1842	+	+	+			adaptive immune response [GO:0002250]	extracellular region [GO:0005576]; immunoglobulin complex [GO:0019814]	insulin-like growth factor I binding [GO:0031994]; integrin binding [GO:0005178]; metal ion binding [GO:0046872]; neuregulin binding [GO:0038132]		tr|A0A075B5Q4|A0A075B5Q4_MOUSE;A0A075B5Q4;X5J4L1;X5J4W6;sp|P18525|HVM54_MOUSE;P18525	tr|A0A075B5Q4|A0A075B5Q4_MOUSE Immunoglobulin heavy variable 5-12 (Fragment) OS=Mus musculus OX=10090 GN=Ighv5-12 PE=1 SV=1;tr|A0A075B5Q4|A0A075B5Q4_MOUSE Immunoglobulin heavy variable 5-12 (Fragment) OS=Mus musculus OX=10090 GN=Ighv5-12 PE=4 SV=1;tr|X5J4L	13.075			0	75.585	34	0	0	0	0	0	1	21.4	21.4	13.7	0	0	32.5	14	6	3	0	0	11
A0A075B5R0	Ighv5-16	Immunoglobulin heavy variable 5-16	3b; 5a	27.3071	27.0182	+	+	+			adaptive immune response [GO:0002250]	extracellular region [GO:0005576]; immunoglobulin complex [GO:0019814]	double-stranded RNA binding [GO:0003725]; Hsp70 protein binding [GO:0030544]; iron ion transmembrane transporter activity [GO:0005381]; protein homodimerization activity [GO:0042803]; protein kinase binding [GO:0019901]; protein-containing complex binding [GO:0044877]; transferrin receptor activity [GO:0004998]		tr|A0A075B5R0|A0A075B5R0_MOUSE;A0A075B5R0;A0A0B4J1P4	tr|A0A075B5R0|A0A075B5R0_MOUSE Immunoglobulin heavy variable 5-16 OS=Mus musculus OX=10090 GN=Ighv5-16 PE=1 SV=1;tr|A0A075B5R0|A0A075B5R0_MOUSE Immunoglobulin heavy variable 5-16 OS=Mus musculus OX=10090 GN=Ighv5-16 PE=1 SV=1;tr|A0A0B4J1P4|A0A0B4J1P4_MOUSE	13.217	101;36		0	114.66	87	1	1	1	0	0	1	23.3	23.3	23.3	9.5	9.5	23.3	41	20	11	5	0	10
A0A0A6YVS4	Ighv5-9-1;EP3-31VH	Immunoglobulin heavy variable 5-9-1	3b; 5a	27.4324	27.4887	+	+	+			adaptive immune response [GO:0002250]	extracellular region [GO:0005576]; immunoglobulin complex [GO:0019814]	lipase inhibitor activity [GO:0055102]; lipid binding [GO:0008289]; lipoprotein lipase activator activity [GO:0060230]; phospholipase activator activity [GO:0016004]; phospholipase binding [GO:0043274]		A0A0A6YVS4;tr|A0A075B5Q6|A0A075B5Q6_MOUSE;A0A075B5Q6;K7U6I0;K7T918;B5UB70;K7U5Y3;K7TD00;X5J518;K7TD77;U5JE77	tr|A0A0A6YVS4|A0A0A6YVS4_MOUSE Immunoglobulin heavy variable 5-9-1 (Fragment) OS=Mus musculus OX=10090 GN=Ighv5-9-1 PE=1 SV=1;tr|A0A075B5Q6|A0A075B5Q6_MOUSE Immunoglobulin heavy variable 5-9-1 OS=Mus musculus OX=10090 GN=Ighv5-9-1 PE=1 SV=1;tr|A0A075B5Q6|A	14.177	111		0	87.593	95	1	0	0	0	0	0	28.6	21.4	21.4	21.4	8.7	30.2	48	9	11	10	2	15
A0A075B5T2	Ighv6-3	Immunoglobulin heavy variable 6-3	3b; 5a	30.3825	29.534	+	+	+			adaptive immune response [GO:0002250]	extracellular region [GO:0005576]; immunoglobulin complex [GO:0019814]	enzyme binding [GO:0019899]; glyceraldehyde-3-phosphate dehydrogenase (NAD+) (phosphorylating) activity [GO:0004365]; microtubule binding [GO:0008017]; NAD binding [GO:0051287]; NADP binding [GO:0050661]; peptidyl-cysteine S-nitrosylase activity [GO:0035605]		A0A075B5T2;tr|A0A075B5T2|A0A075B5T2_MOUSE;U5JE43	tr|A0A075B5T2|A0A075B5T2_MOUSE Immunoglobulin heavy variable 6-3 (Fragment) OS=Mus musculus OX=10090 GN=Ighv6-3 PE=4 SV=7;tr|A0A075B5T2|A0A075B5T2_MOUSE Immunoglobulin heavy variable 6-3 (Fragment) OS=Mus musculus OX=10090 GN=Ighv6-3 PE=1 SV=7;tr|U5JE43|U5	13.259	104		0	244.43	216	1	1	1	0	0	2	43.2	43.2	43.2	30.5	7.6	49.2	60	38	41	17	3	57
A0A075B5T3	Ighv6-6	Immunoglobulin heavy variable 6-6	3b; 5a	28.1174	28.0424	+	+	+			adaptive immune response [GO:0002250]	extracellular region [GO:0005576]; immunoglobulin complex [GO:0019814]	A1 adenosine receptor binding [GO:0031686]; ADP binding [GO:0043531]; ATP binding [GO:0005524]; ATP hydrolysis activity [GO:0016887]; ATP-dependent protein folding chaperone [GO:0140662]; clathrin-uncoating ATPase activity [GO:1990833]; enzyme binding [GO:0019899]; peptide binding [GO:0042277]; phosphatidylserine binding [GO:0001786]; prostaglandin binding [GO:1904593]; protein-macromolecule adap…		tr|A0A075B5T3|A0A075B5T3_MOUSE;A0A075B5T3;A0A0A6YWS9;tr|J3QK03|J3QK03_MOUSE;J3QK03	tr|A0A075B5T3|A0A075B5T3_MOUSE Immunoglobulin heavy variable 6-6 (Fragment) OS=Mus musculus OX=10090 GN=Ighv6-6 PE=1 SV=1;tr|A0A075B5T3|A0A075B5T3_MOUSE Immunoglobulin heavy variable 6-6 (Fragment) OS=Mus musculus OX=10090 GN=Ighv6-6 PE=4 SV=1	13.293	104		0	30.755	111	1	1	1	1	1	2	30.3	30.3	30.3	30.3	16.8	50.4	49	10	10	10	2	30
A0A075B5S5	Ighv7-4	Immunoglobulin heavy variable 7-4 OS=Mus musculus OX=10090 GN=Ighv7-4 PE=1 SV=1	3b; 5a	25.0277	25.5133	+	+	+							tr|A0A075B5S5|A0A075B5S5_MOUSE;A0A075B5S5;A0A0A6YXL5;A2NU20	tr|A0A075B5S5|A0A075B5S5_MOUSE Immunoglobulin heavy variable 7-4 OS=Mus musculus OX=10090 GN=Ighv7-4 PE=1 SV=1;tr|A0A075B5S5|A0A075B5S5_MOUSE Immunoglobulin heavy variable 7-4 OS=Mus musculus OX=10090 GN=Ighv7-4 PE=4 SV=1;tr|A0A0A6YXL5|A0A0A6YXL5_MOUSE Imm	13.452	23		0	99.042	55	2	2	2	1	0	2	33.3	33.3	33.3	20	0	33.3	32	9	7	1	0	6
A0A0A6YXQ0	Ighv8-8	Immunoglobulin heavy variable 8-8	3b; 5a	27.7275	NaN	+		+			adaptive immune response [GO:0002250]	extracellular region [GO:0005576]; immunoglobulin complex [GO:0019814]			tr|A0A0A6YXQ0|A0A0A6YXQ0_MOUSE;A0A0A6YXQ0	tr|A0A0A6YXQ0|A0A0A6YXQ0_MOUSE Immunoglobulin heavy variable 8-8 (Fragment) OS=Mus musculus OX=10090 GN=Ighv8-8 PE=1 SV=1;tr|A0A0A6YXQ0|A0A0A6YXQ0_MOUSE Immunoglobulin heavy variable 8-8 (Fragment) OS=Mus musculus OX=10090 GN=Ighv8-8 PE=4 SV=1	13.185			0	134.99	44	1	1	1	0	0	1	13.4	13.4	13.4	0	0	13.4	29	7	5	0	0	3
A0A075B5S9	Ighv9-4	Immunoglobulin heavy variable 9-4	3b; 5a	24.0456	23.2887	+	+	+			adaptive immune response [GO:0002250]	extracellular region [GO:0005576]; immunoglobulin complex [GO:0019814]	double-stranded RNA binding [GO:0003725]; GTP binding [GO:0005525]; GTPase activity [GO:0003924]; metal ion binding [GO:0046872]; structural constituent of cytoskeleton [GO:0005200]; ubiquitin protein ligase binding [GO:0031625]		tr|A0A075B5S9|A0A075B5S9_MOUSE;A0A075B5S9;A0A0A6YWH6;Q925S1	tr|A0A075B5S9|A0A075B5S9_MOUSE Immunoglobulin heavy variable 9-4 OS=Mus musculus OX=10090 GN=Ighv9-4 PE=1 SV=1;tr|A0A075B5S9|A0A075B5S9_MOUSE Immunoglobulin heavy variable 9-4 OS=Mus musculus OX=10090 GN=Ighv9-4 PE=4 SV=1;tr|A0A0A6YWH6|A0A0A6YWH6_MOUSE Imm	10.934			0	65.107	28	2	2	0	0	0	1	41.8	40.8	23.5	12.2	0	28.6	10	8	2	2	0	6
A0A075B5T6	Ighv10-3	Immunoglobulin heavy variable V10-3	3b; 5a	26.5725	26.3867	+	+	+			adaptive immune response [GO:0002250]	extracellular region [GO:0005576]; immunoglobulin complex [GO:0019814]	cholesterol transfer activity [GO:0120020]; heparin binding [GO:0008201]; lipase binding [GO:0035473]; low-density lipoprotein particle receptor binding [GO:0050750]; phospholipid binding [GO:0005543]; receptor ligand activity [GO:0048018]		tr|A0A075B5T6|A0A075B5T6_MOUSE;A0A075B5T6;K7U669;Q2VT28;Q2VR03;X5J4W0;X5J4K3;A2J1C8	tr|A0A075B5T6|A0A075B5T6_MOUSE Immunoglobulin heavy variable V10-3 (Fragment) OS=Mus musculus OX=10090 GN=Ighv10-3 PE=1 SV=1;tr|A0A075B5T6|A0A075B5T6_MOUSE Immunoglobulin heavy variable V10-3 (Fragment) OS=Mus musculus OX=10090 GN=Ighv10-3 PE=4 SV=1;tr|K7U	13.544	104		0	165.28	55	2	2	1	0	0	1	34.5	34.5	32.8	12.6	12.6	40.3	24	11	6	2	0	12
A0A0A6YWI9	Ighv1-11	Immunoglobulin heavy variable V1-11	3b; 5a	24.5846	26.2271	+	+	+			adaptive immune response [GO:0002250]	extracellular region [GO:0005576]; immunoglobulin complex [GO:0019814]			tr|A0A0A6YWI9|A0A0A6YWI9_MOUSE;A0A0A6YWI9	tr|A0A0A6YWI9|A0A0A6YWI9_MOUSE Immunoglobulin heavy variable V1-11 (Fragment) OS=Mus musculus OX=10090 GN=Ighv1-11 PE=1 SV=1;tr|A0A0A6YWI9|A0A0A6YWI9_MOUSE Immunoglobulin heavy variable V1-11 (Fragment) OS=Mus musculus OX=10090 GN=Ighv1-11 PE=4 SV=1	12.864	100		0	30.448	74	5	3	1	1	0	5	54.7	33.3	9.4	12.8	0	54.7	43	10	1	1	0	19
A0A075B5R8	Ighv11-2;Ighv11-1	Immunoglobulin heavy variable V11-2	3b; 5a	26.1908	NaN	+		+			adaptive immune response [GO:0002250]	extracellular region [GO:0005576]; immunoglobulin complex [GO:0019814]	extracellular matrix binding [GO:0050840]; fibrinogen binding [GO:0070051]; identical protein binding [GO:0042802]; metal ion binding [GO:0046872]		tr|A0A075B5R8|A0A075B5R8_MOUSE;tr|A0A075B5R6|A0A075B5R6_MOUSE;A0A075B5R8;A0A075B5R6	tr|A0A075B5R8|A0A075B5R8_MOUSE Immunoglobulin heavy variable V11-2 (Fragment) OS=Mus musculus OX=10090 GN=Ighv11-2 PE=4 SV=1;tr|A0A075B5R6|A0A075B5R6_MOUSE Immunoglobulin heavy variable 11-1 (Fragment) OS=Mus musculus OX=10090 GN=Ighv11-1 PE=4 SV=1;tr|A0A0	13.167			0	303.82	55	3	4	2	0	0	2	22.2	41	18.8	0	0	28.2	27	18	7	0	0	3
A0A0A6YXN4	Ighv1-18	Immunoglobulin heavy variable V1-18	3b; 5a	26.6607	28.4888	+	+	+			adaptive immune response [GO:0002250]	extracellular region [GO:0005576]; immunoglobulin complex [GO:0019814]			A0A0A6YXN4;tr|A0A075B5U4|A0A075B5U4_MOUSE;A0A075B5U4	tr|A0A0A6YXN4|A0A0A6YXN4_MOUSE Immunoglobulin heavy variable V1-18 (Fragment) OS=Mus musculus OX=10090 GN=Ighv1-18 PE=1 SV=1;tr|A0A075B5U4|A0A075B5U4_MOUSE Immunoglobulin heavy variable V1-18 OS=Mus musculus OX=10090 GN=Ighv1-18 PE=1 SV=1;tr|A0A075B5U4|A0A	12.912	53		0	232.29	123	3	3	3	2	0	2	50.4	41.9	41.9	29.9	0	39.3	69	18	17	4	0	15
A0A075B5V6	Ighv1-42	Immunoglobulin heavy variable V1-42	3b; 5a	30.3336	30.7325	+	+	+			adaptive immune response [GO:0002250]	extracellular region [GO:0005576]; immunoglobulin complex [GO:0019814]	antioxidant activity [GO:0016209]; cholesterol transfer activity [GO:0120020]; copper ion binding [GO:0005507]; phosphatidylcholine binding [GO:0031210]; phosphatidylcholine-sterol O-acyltransferase activator activity [GO:0060228]; protein homodimerization activity [GO:0042803]		tr|A0A075B5V6|A0A075B5V6_MOUSE;A0A075B5V6;A0A0A6YY38;X5J544;K7T947;X5J4L2	tr|A0A075B5V6|A0A075B5V6_MOUSE Immunoglobulin heavy variable V1-42 OS=Mus musculus OX=10090 GN=Ighv1-42 PE=1 SV=1;tr|A0A075B5V6|A0A075B5V6_MOUSE Immunoglobulin heavy variable V1-42 OS=Mus musculus OX=10090 GN=Ighv1-42 PE=1 SV=1;tr|A0A0A6YY38|A0A0A6YY38_MOU	10.776			0	323.31	257	1	1	1	1	0	2	54.1	54.1	54.1	54.1	19.4	86.7	135	45	24	7	1	45
A0A075B5T5	Ighv1-5	Immunoglobulin heavy variable V1-5	3b; 5a	25.9169	NaN	+		+			adaptive immune response [GO:0002250]	extracellular region [GO:0005576]; immunoglobulin complex [GO:0019814]			tr|A0A075B5T5|A0A075B5T5_MOUSE;A0A075B5T5	tr|A0A075B5T5|A0A075B5T5_MOUSE Immunoglobulin heavy variable V1-5 OS=Mus musculus OX=10090 GN=Ighv1-5 PE=1 SV=1;tr|A0A075B5T5|A0A075B5T5_MOUSE Immunoglobulin heavy variable V1-5 OS=Mus musculus OX=10090 GN=Ighv1-5 PE=4 SV=1	10.846			0	114.37	30	2	2	2	0	0	1	19.4	19.4	19.4	0	0	13.3	11	7	7	0	0	5
A0A0G2JDE1	Ighv8-12	Immunoglobulin heavy variable V8-12	3b; 5a	27.3807	NaN	+		+			adaptive immune response [GO:0002250]	extracellular region [GO:0005576]; immunoglobulin complex [GO:0019814]			A0A0G2JDE1	tr|A0A0G2JDE1|A0A0G2JDE1_MOUSE Immunoglobulin heavy variable V8-12 (Fragment) OS=Mus musculus OX=10090 GN=Ighv8-12 PE=1 SV=1	13.263			0	119.29	27	1	1	1	0	0	1	13.4	13.4	13.4	0	0	13.4	10	10	4	0	0	3
P01592	Igj	Immunoglobulin J chain	3b; 5a	30.6686	29.916	+	+	+			adaptive immune response [GO:0002250]; antibacterial humoral response [GO:0019731]; glomerular filtration [GO:0003094]; humoral immune response [GO:0006959]; innate immune response [GO:0045087]; positive regulation of respiratory burst [GO:0060267]; protein-containing complex assembly [GO:0065003]	dimeric IgA immunoglobulin complex [GO:0071750]; monomeric IgA immunoglobulin complex [GO:0071748]; pentameric IgM immunoglobulin complex [GO:0071756]; secretory dimeric IgA immunoglobulin complex [GO:0071752]; secretory IgA immunoglobulin complex [GO:0071751]			P01592;sp|P01592|IGJ_MOUSE	sp|P01592|IGJ_MOUSE Immunoglobulin J chain OS=Mus musculus OX=10090 GN=Jchain PE=1 SV=4;sp|P01592|IGJ_MOUSE Immunoglobulin J chain OS=Mus musculus OX=10090 GN=Jchain PE=1 SV=4	18.013	135;146		0	185.72	374	9	7	5	4	2	8	61.6	39	26.4	30.8	15.7	60.4	174	54	37	25	8	76
A0A075B5L4	Igkv12-89	Immunoglobulin kappa chain variable 12-89 OS=Mus musculus OX=10090 GN=Igkv12-89 PE=1 SV=7	3b; 5a	24.7041	25.3367	+	+	+							tr|A0A075B5L4|A0A075B5L4_MOUSE;A0A075B5L4;A0A0G2JGW8	tr|A0A075B5L4|A0A075B5L4_MOUSE Immunoglobulin kappa chain variable 12-89 OS=Mus musculus OX=10090 GN=Igkv12-89 PE=1 SV=7;tr|A0A075B5L4|A0A075B5L4_MOUSE Immunoglobulin kappa chain variable 12-89 OS=Mus musculus OX=10090 GN=Igkv12-89 PE=4 SV=7;tr|A0A0G2JGW8|	11.967	74		0	19.324	63	1	1	1	1	1	1	17.1	17.1	17.1	17.1	17.1	17.1	24	8	7	4	0	20
A0A075B5K7	Igkv14-100	Immunoglobulin kappa chain variable 14-100 OS=Mus musculus OX=10090 GN=Igkv14-100 PE=1 SV=7	3b; 5a	26.553	NaN	+		+							tr|A0A075B5K7|A0A075B5K7_MOUSE;A0A075B5K7;A0A0G2JG36	tr|A0A075B5K7|A0A075B5K7_MOUSE Immunoglobulin kappa chain variable 14-100 OS=Mus musculus OX=10090 GN=Igkv14-100 PE=1 SV=7;tr|A0A075B5K7|A0A075B5K7_MOUSE Immunoglobulin kappa chain variable 14-100 OS=Mus musculus OX=10090 GN=Igkv14-100 PE=4 SV=7;tr|A0A0G2J	12.65			0	104.08	53	1	1	1	0	0	1	13.8	13.8	13.8	0	0	13.8	27	12	6	0	0	8
A0A075B6D5	Igkv19-93	Immunoglobulin kappa chain variable 19-93 OS=Mus musculus OX=10090 GN=Igkv19-93 PE=1 SV=7	3b; 5a	28.3323	29.0548	+	+	+							tr|A0A075B6D5|A0A075B6D5_MOUSE;A0A075B6D5;A0A0G2JFZ3	tr|A0A075B6D5|A0A075B6D5_MOUSE Immunoglobulin kappa chain variable 19-93 OS=Mus musculus OX=10090 GN=Igkv19-93 PE=1 SV=7;tr|A0A075B6D5|A0A075B6D5_MOUSE Immunoglobulin kappa chain variable 19-93 OS=Mus musculus OX=10090 GN=Igkv19-93 PE=1 SV=7;tr|A0A0G2JFZ3|	12.734			0	65.282	96	1	1	1	1	1	1	23.7	14	14	14	14	14	56	12	6	7	0	15
A0A0B4J1H6	Igkv2-137	Immunoglobulin kappa chain variable 2-137	3b; 5a	27.764	30.9114	+	+	+			response to bacterium [GO:0009617]				tr|A0A0B4J1H6|A0A0B4J1H6_MOUSE;A0A0B4J1H6;sp|P01630|KV2A6_MOUSE;P01630	tr|A0A0B4J1H6|A0A0B4J1H6_MOUSE Immunoglobulin kappa chain variable 2-137 (Fragment) OS=Mus musculus OX=10090 GN=Igkv2-137 PE=1 SV=1;tr|A0A0B4J1H6|A0A0B4J1H6_MOUSE Immunoglobulin kappa chain variable 2-137 (Fragment) OS=Mus musculus OX=10090 GN=Igkv2-137 PE	13.131	76		0	153.54	73	0	0	0	0	0	2	20	20	20	10.8	0	29.2	19	6	5	5	0	38
A0A0B4J1J2	Igkv5-43	Immunoglobulin kappa chain variable 5-43	3b; 5a	27.3709	27.5977	+	+	+							tr|A0A0B4J1J2|A0A0B4J1J2_MOUSE;A0A0B4J1J2	tr|A0A0B4J1J2|A0A0B4J1J2_MOUSE Immunoglobulin kappa chain variable 5-43 (Fragment) OS=Mus musculus OX=10090 GN=Igkv5-43 PE=1 SV=1;tr|A0A0B4J1J2|A0A0B4J1J2_MOUSE Immunoglobulin kappa chain variable 5-43 (Fragment) OS=Mus musculus OX=10090 GN=Igkv5-43 PE=1 S	12.6			0	323.31	41	1	1	1	0	0	1	23.5	23.5	23.5	10.4	0	23.5	18	6	10	0	0	7
A0A075B5N2	Igkv6-29	Immunoglobulin kappa chain variable 6-29 OS=Mus musculus OX=10090 GN=Igkv6-29 PE=4 SV=7	3b; 5a	28.2984	27.3782	+	+	+							tr|A0A075B5N2|A0A075B5N2_MOUSE;A0A075B5N2;tr|A0A140T8P2|A0A140T8P2_MOUSE;A0A140T8P2;A0A0G2JEI6;sp|P01634|KV5A2_MOUSE;P01634	tr|A0A075B5N2|A0A075B5N2_MOUSE Immunoglobulin kappa chain variable 6-29 OS=Mus musculus OX=10090 GN=Igkv6-29 PE=4 SV=7;tr|A0A075B5N2|A0A075B5N2_MOUSE Immunoglobulin kappa chain variable 6-29 OS=Mus musculus OX=10090 GN=Igkv6-29 PE=4 SV=7;tr|A0A140T8P2|A0A1	12.579			0	115.55	66	2	1	1	0	0	2	26.3	18.4	18.4	0	0	34.2	31	6	5	0	0	24
A0A075B5N4	Igkv8-27	Immunoglobulin kappa chain variable 8-27	3b; 5a	27.3506	26.7496	+	+	+					D-mannose binding [GO:0005537]; signaling receptor activity [GO:0038023]		tr|A0A075B5N4|A0A075B5N4_MOUSE;A0A075B5N4	tr|A0A075B5N4|A0A075B5N4_MOUSE Immunoglobulin kappa chain variable 8-27 OS=Mus musculus OX=10090 GN=Igkv8-27 PE=1 SV=1;tr|A0A075B5N4|A0A075B5N4_MOUSE Immunoglobulin kappa chain variable 8-27 OS=Mus musculus OX=10090 GN=Igkv8-27 PE=4 SV=1	10.976	3;4		0	118.1	66	1	1	1	1	0	1	42	42	42	42	9	42	27	10	10	4	0	15
A0A075B5K2	Igkv9-124	Immunoglobulin kappa chain variable 9-124	3b; 5a	27.9652	28.152	+	+	+					G-protein beta/gamma-subunit complex binding [GO:0031683]; GTP binding [GO:0005525]; GTPase activity [GO:0003924]; metal ion binding [GO:0046872]		A0A075B5K2;tr|A0A075B5K2|A0A075B5K2_MOUSE;A0A0G2JDR3	tr|A0A075B5K2|A0A075B5K2_MOUSE Immunoglobulin kappa chain variable 9-124 OS=Mus musculus OX=10090 GN=Igkv9-124 PE=1 SV=7;tr|A0A075B5K2|A0A075B5K2_MOUSE Immunoglobulin kappa chain variable 9-124 OS=Mus musculus OX=10090 GN=Igkv9-124 PE=1 SV=7;tr|A0A0G2JDR3|	10.419	4		0	199.56	132	5	2	2	2	1	5	57.9	33.7	33.7	33.7	18.9	57.9	55	20	15	10	1	31
A0A140T8M2	Igkv12-44	Immunoglobulin kappa variable 12-44	3b; 5a	27.2056	28.0377	+	+	+							tr|A0A140T8M2|A0A140T8M2_MOUSE;A0A140T8M2;A2NMA3;sp|P01636|KV5A4_MOUSE;P01636	tr|A0A140T8M2|A0A140T8M2_MOUSE Immunoglobulin kappa variable 12-44 (Fragment) OS=Mus musculus OX=10090 GN=Igkv12-44 PE=1 SV=2;tr|A0A140T8M2|A0A140T8M2_MOUSE Immunoglobulin kappa variable 12-44 (Fragment) OS=Mus musculus OX=10090 GN=Igkv12-44 PE=4 SV=2;tr|A	12.557			0	56.477	41	1	1	1	1	0	1	33	33	33	33	8.7	33	14	9	8	4	0	6
A0A075B5J9	Igkv17-127;Igkv17-121	Immunoglobulin kappa variable 17-127	3b; 5a	27.7318	28.7104	+	+	+					thrombospondin receptor activity [GO:0070053]		tr|A0A075B5J9|A0A075B5J9_MOUSE;A0A075B5J9;tr|A0A075B5K3|A0A075B5K3_MOUSE;A0A075B5K3;A0A0G2JFA8;A0A0G2JDN5	tr|A0A075B5J9|A0A075B5J9_MOUSE Immunoglobulin kappa variable 17-127 OS=Mus musculus OX=10090 GN=Igkv17-127 PE=4 SV=7;tr|A0A075B5J9|A0A075B5J9_MOUSE Immunoglobulin kappa variable 17-127 OS=Mus musculus OX=10090 GN=Igkv17-127 PE=4 SV=7;tr|A0A075B5K3|A0A075B5	12.33			0	99.991	58	3	3	2	1	1	2	34.5	34.5	34.5	14.2	14.2	34.5	31	11	4	4	0	8
A0A075B677	Igkv4-53	Immunoglobulin kappa variable 4-53	3b; 5a	26.0757	25.5029	+	+	+					apolipoprotein receptor binding [GO:0034190]; cholesterol binding [GO:0015485]; cholesterol transfer activity [GO:0120020]; enzyme binding [GO:0019899]; heat shock protein binding [GO:0031072]; high-density lipoprotein particle binding [GO:0008035]; high-density lipoprotein particle receptor binding [GO:0070653]; lipase inhibitor activity [GO:0055102]; phosphatidylcholine binding [GO:0031210]; ph…		A0A075B677;tr|A0A075B677|A0A075B677_MOUSE;A0A0G2JFC6	tr|A0A075B677|A0A075B677_MOUSE Immunoglobulin kappa variable 4-53 OS=Mus musculus OX=10090 GN=Igkv4-53 PE=1 SV=1;tr|A0A075B677|A0A075B677_MOUSE Immunoglobulin kappa variable 4-53 OS=Mus musculus OX=10090 GN=Igkv4-53 PE=1 SV=1;tr|A0A0G2JFC6|A0A0G2JFC6_MOUSE	10.366	11		0	201.38	103	2	3	2	2	0	2	41.2	63.9	41.2	41.2	0	41.2	43	25	18	2	0	15
A0A0B4J1I9	Igkv4-55	Immunoglobulin kappa variable 4-55	3b; 5a	29.0249	29.701	+	+	+							A0A0B4J1I9;Q9U410;sp|P04945|KV6AB_MOUSE;P04945	tr|A0A0B4J1I9|A0A0B4J1I9_MOUSE Immunoglobulin kappa variable 4-55 (Fragment) OS=Mus musculus OX=10090 GN=Igkv4-55 PE=1 SV=1;tr|Q9U410|Q9U410_MOUSE Monoclonal anti-idiotypic Schistosoma japonicum antibody NP30 immunoglobulin light chain variable region (Fra	12.736			0	309.68	183	1	1	1	1	1	1	49.6	49.6	27.4	27.4	27.4	49.6	101	16	23	17	5	21
J3QNZ9	Igkv4-62	Immunoglobulin kappa variable 4-62 OS=Mus musculus OX=10090 GN=Igkv4-62 PE=1 SV=1	3b; 5a	29.6463	28.4699	+	+	+							J3QNZ9;tr|J3QNZ9|J3QNZ9_MOUSE;A0A0G2JDW9	tr|J3QNZ9|J3QNZ9_MOUSE Immunoglobulin kappa variable 4-62 OS=Mus musculus OX=10090 GN=Igkv4-62 PE=1 SV=1;tr|J3QNZ9|J3QNZ9_MOUSE Immunoglobulin kappa variable 4-62 OS=Mus musculus OX=10090 GN=Igkv4-62 PE=1 SV=1;tr|A0A0G2JDW9|A0A0G2JDW9_MOUSE Immunoglobulin	10.423	11		0	11.362	63	0	0	0	0	0	1	45.8	45.8	18.8	18.8	18.8	62.5	29	8	9	5	2	10
A0A075B5M1	Igkv4-63	Immunoglobulin kappa variable 4-63	3b; 5a	26.2824	27.0694	+	+	+					GTPase activity [GO:0003924]; GTPase binding [GO:0051020]; protein-containing complex binding [GO:0044877]		tr|A0A075B5M1|A0A075B5M1_MOUSE;A0A075B5M1;A0A0G2JFU6;tr|A0A0B4J1I6|A0A0B4J1I6_MOUSE;A0A0B4J1I6;A0A0G2JEH0	tr|A0A075B5M1|A0A075B5M1_MOUSE Immunoglobulin kappa variable 4-63 OS=Mus musculus OX=10090 GN=Igkv4-63 PE=1 SV=1;tr|A0A075B5M1|A0A075B5M1_MOUSE Immunoglobulin kappa variable 4-63 OS=Mus musculus OX=10090 GN=Igkv4-63 PE=1 SV=1;tr|A0A0G2JFU6|A0A0G2JFU6_MOUSE	10.157	11;21;32		0	230.3	157	1	1	1	0	0	1	48.4	48.4	48.4	40	0	48.4	93	20	11	8	0	25
A0A075B5M7	Igkv5-39	Immunoglobulin kappa variable 5-39	3b; 5a	29.4201	30.5429	+	+	+					calcium ion binding [GO:0005509]; collagen V binding [GO:0070052]		tr|A0A075B5M7|A0A075B5M7_MOUSE;A0A075B5M7;A0A0M4KPD8;A0A0G2JDV4	tr|A0A075B5M7|A0A075B5M7_MOUSE Immunoglobulin kappa variable 5-39 OS=Mus musculus OX=10090 GN=Igkv5-39 PE=1 SV=7;tr|A0A075B5M7|A0A075B5M7_MOUSE Immunoglobulin kappa variable 5-39 OS=Mus musculus OX=10090 GN=Igkv5-39 PE=1 SV=7;tr|A0A0M4KPD8|A0A0M4KPD8_MOUSE	10.345	4		0	313.8	252	2	2	2	2	0	2	47.4	47.4	47.4	47.4	0	47.4	123	34	31	19	0	45
P01642	Gm10881	Immunoglobulin kappa variable 5-48 (Ig kappa chain V-V region L7)	3b; 5a	27.15	29.5343	+	+				adaptive immune response [GO:0002250]	immunoglobulin complex [GO:0019814]	DNA binding [GO:0003677]; enterobactin binding [GO:1903981]; exogenous protein binding [GO:0140272]; fatty acid binding [GO:0005504]; identical protein binding [GO:0042802]; metal ion binding [GO:0046872]; oxygen binding [GO:0019825]; protein-folding chaperone binding [GO:0051087]; pyridoxal phosphate binding [GO:0030170]; toxic substance binding [GO:0015643]		sp|P01642|KV5A9_MOUSE;P01642	sp|P01642|KV5A9_MOUSE Ig kappa chain V-V region L7 (Fragment) OS=Mus musculus OX=10090 GN=Gm10881 PE=1 SV=1;sp|P01642|KV5A9_MOUSE Ig kappa chain V-V region L7 (Fragment) OS=Mus musculus OX=10090 GN=Gm10881 PE=1 SV=1	12.615			0	323.31	70	2	2	2	1	0	2	40	23.5	23.5	10.4	0	23.5	29	12	14	3	0	12
A0A140T8M5	Igkv6-14	Immunoglobulin kappa variable 6-15	3b; 5a	27.2803	27.0656	+	+	+							tr|A0A140T8M5|A0A140T8M5_MOUSE;A0A140T8M5;Q8VIJ0;A2NUE7	tr|A0A140T8M5|A0A140T8M5_MOUSE Immunoglobulin kappa variable 6-15 (Fragment) OS=Mus musculus OX=10090 GN=Igkv6-15 PE=1 SV=2;tr|A0A140T8M5|A0A140T8M5_MOUSE Immunoglobulin kappa variable 6-15 (Fragment) OS=Mus musculus OX=10090 GN=Igkv6-15 PE=1 SV=2;tr|Q8VIJ	12.757			0	185.94	63	3	3	3	2	0	2	33.9	26.1	26.1	26.1	0	26.1	22	14	11	1	0	15
A0A140T8N5	Igkv6-23	Immunoglobulin kappa variable 6-23	3b; 5a	27.3063	28.3374	+	+	+							tr|A0A140T8N5|A0A140T8N5_MOUSE;A0A140T8N5	tr|A0A140T8N5|A0A140T8N5_MOUSE Immunoglobulin kappa variable 6-23 (Fragment) OS=Mus musculus OX=10090 GN=Igkv6-23 PE=1 SV=2;tr|A0A140T8N5|A0A140T8N5_MOUSE Immunoglobulin kappa variable 6-23 (Fragment) OS=Mus musculus OX=10090 GN=Igkv6-23 PE=4 SV=2	12.787			0	287.19	41	2	2	2	0	0	2	33.9	26.1	26.1	7.8	7.8	26.1	18	10	6	0	0	7
A0A140T8M4	Igkv8-19	Immunoglobulin kappa variable 8-19	3b; 5a	26.5159	NaN	+		+							tr|A0A140T8M4|A0A140T8M4_MOUSE;A0A140T8M4;A0A0G2JFN8;B5UB69	tr|A0A140T8M4|A0A140T8M4_MOUSE Immunoglobulin kappa variable 8-19 OS=Mus musculus OX=10090 GN=Igkv8-19 PE=1 SV=2;tr|A0A140T8M4|A0A140T8M4_MOUSE Immunoglobulin kappa variable 8-19 OS=Mus musculus OX=10090 GN=Igkv8-19 PE=1 SV=2;tr|A0A0G2JFN8|A0A0G2JFN8_MOUSE	11.116	4		0	102.27	56	3	2	2	1	0	2	41.6	41.6	41.6	26.7	8.9	41.6	23	13	11	1	0	8
A0A075B5N3	Igkv8-28	Immunoglobulin kappa variable 8-28	3b; 5a	26.7869	26.4654	+	+	+					actin binding [GO:0003779]; C-X3-C chemokine binding [GO:0019960]; calcium ion binding [GO:0005509]; collagen binding involved in cell-matrix adhesion [GO:0098639]; fibronectin binding [GO:0001968]; integrin binding [GO:0005178]; integrin binding involved in cell-matrix adhesion [GO:0098640]; magnesium ion binding [GO:0000287]; protease binding [GO:0002020]; protein heterodimerization activity [G…		A0A075B5N3;tr|A0A075B5N3|A0A075B5N3_MOUSE;A0A0G2JE47	tr|A0A075B5N3|A0A075B5N3_MOUSE Immunoglobulin kappa variable 8-28 OS=Mus musculus OX=10090 GN=Igkv8-28 PE=1 SV=7;tr|A0A075B5N3|A0A075B5N3_MOUSE Immunoglobulin kappa variable 8-28 OS=Mus musculus OX=10090 GN=Igkv8-28 PE=1 SV=7;tr|A0A0G2JE47|A0A0G2JE47_MOUSE	10.903	4		0	210.91	74	2	2	2	1	0	2	41.6	41.6	32.7	26.7	0	32.7	31	17	9	3	0	14
A0A140T8N8	Igkv9-123	Immunoglobulin kappa variable 9-123	3b; 5a	25.2836	25.8261	+	+	+							tr|A0A140T8N8|A0A140T8N8_MOUSE;A0A140T8N8	tr|A0A140T8N8|A0A140T8N8_MOUSE Immunoglobulin kappa variable 9-123 (Fragment) OS=Mus musculus OX=10090 GN=Igkv9-123 PE=1 SV=2;tr|A0A140T8N8|A0A140T8N8_MOUSE Immunoglobulin kappa variable 9-123 (Fragment) OS=Mus musculus OX=10090 GN=Igkv9-123 PE=4 SV=2	12.815			0	323.31	30	2	1	2	0	0	2	26.5	13.7	26.5	0	0	26.5	13	3	8	0	0	6
Q62469	Itga2	Integrin alpha-2 (CD49 antigen-like family member B) (Collagen receptor) (Platelet membrane glycoprotein Ia) (GPIa) (VLA-2 subunit alpha) (CD antigen CD49b)	1b	23.8845	NaN	+			+		cell adhesion mediated by integrin [GO:0033627]; cellular response to estradiol stimulus [GO:0071392]; cellular response to mechanical stimulus [GO:0071260]; detection of mechanical stimulus involved in sensory perception of pain [GO:0050966]; female pregnancy [GO:0007565]; focal adhesion assembly [GO:0048041]; hepatocyte differentiation [GO:0070365]; hypotonic response [GO:0006971]; integrin-med…	axon terminus [GO:0043679]; basal part of cell [GO:0045178]; cell surface [GO:0009986]; external side of plasma membrane [GO:0009897]; focal adhesion [GO:0005925]; integrin alpha2-beta1 complex [GO:0034666]; perinuclear region of cytoplasm [GO:0048471]; plasma membrane [GO:0005886]	calcium ion binding [GO:0005509]; calcium-dependent carbohydrate binding [GO:0120153]; D-mannose binding [GO:0005537]; DNA binding [GO:0003677]; fucose binding [GO:0042806]; oligosaccharide binding [GO:0070492]	Arrhythmogenic right ventricular cardiomyopathy (ARVC);Dilated cardiomyopathy;ECM-receptor interaction;Focal adhesion;Hematopoietic cell lineage;Hypertrophic cardiomyopathy (HCM);Pathways in cancer;Phagosome;Regulation of actin cytoskeleton;Small cell lung cancer	Q62469;sp|Q62469|ITA2_MOUSE;Q8CB84;A0A286YCM1	sp|Q62469|ITA2_MOUSE Integrin alpha-2 OS=Mus musculus OX=10090 GN=Itga2 PE=1 SV=2;sp|Q62469|ITA2_MOUSE Integrin alpha-2 OS=Mus musculus OX=10090 GN=Itga2 PE=1 SV=2	128.95			0	41.63	38	1	10	5	0	0	0	0.9	11.7	6.5	0	0	0	2	24	12	0	0	0
Q61739	Itga6	Integrin alpha-6 (CD49 antigen-like family member F) (VLA-6) (CD antigen CD49f) [Cleaved into: Integrin alpha-6 heavy chain; Integrin alpha-6 light chain; Processed integrin alpha-6 (Alpha6p)]	1b	24.3911	NaN	+			+	+	brown fat cell differentiation [GO:0050873]; cell adhesion mediated by integrin [GO:0033627]; cell-matrix adhesion [GO:0007160]; filopodium assembly [GO:0046847]; integrin-mediated signaling pathway [GO:0007229]; leukocyte migration [GO:0050900]; lymphoid lineage cell migration [GO:0097534]; odontogenesis of dentin-containing tooth [GO:0042475]; positive regulation of apoptotic process [GO:004306…	basal part of cell [GO:0045178]; basal plasma membrane [GO:0009925]; basement membrane [GO:0005604]; basolateral plasma membrane [GO:0016323]; cell surface [GO:0009986]; external side of plasma membrane [GO:0009897]; hemidesmosome [GO:0030056]; integrin complex [GO:0008305]; plasma membrane [GO:0005886]	alpha-catenin binding [GO:0045294]; cadherin binding [GO:0045296]; cytoskeletal protein-membrane anchor activity [GO:0106006]; protein phosphatase binding [GO:0019903]; transcription coactivator activity [GO:0003713]	Arrhythmogenic right ventricular cardiomyopathy (ARVC);Cell adhesion molecules (CAMs);Dilated cardiomyopathy;ECM-receptor interaction;Focal adhesion;Hematopoietic cell lineage;Hypertrophic cardiomyopathy (HCM);Pathways in cancer;Regulation of actin cytoskeleton;Small cell lung cancer;Toxoplasmosis	Q61739;Q8CC06;sp|Q61739|ITA6_MOUSE;Q6PEE8;A0A5F8MPB5;Q80ZI8;Q3TWK2;Q8BR82;F6VSK8;Q8BNH0	sp|Q61739|ITA6_MOUSE Integrin alpha-6 OS=Mus musculus OX=10090 GN=Itga6 PE=1 SV=3;tr|Q8CC06|Q8CC06_MOUSE Integrin_alpha2 domain-containing protein OS=Mus musculus OX=10090 GN=Itga6 PE=2 SV=1;sp|Q61739|ITA6_MOUSE Integrin alpha-6 OS=Mus musculus OX=10090 GN	122.16			0	123.28	74	4	16	8	0	0	0	5.5	18.3	8.8	0	0	0	12	43	19	0	0	0
Q9QUM0	Itga2b	Integrin alpha-IIb (GPalpha IIb) (GPIIb) (Platelet membrane glycoprotein IIb) (CD antigen CD41) [Cleaved into: Integrin alpha-IIb heavy chain; Integrin alpha-IIb light chain]	1b	27.1635	NaN	+			+		cell-matrix adhesion [GO:0007160]; integrin-mediated signaling pathway [GO:0007229]; positive regulation of leukocyte migration [GO:0002687]	cell surface [GO:0009986]; external side of plasma membrane [GO:0009897]; extracellular exosome [GO:0070062]; focal adhesion [GO:0005925]; integrin alphaIIb-beta3 complex [GO:0070442]		Arrhythmogenic right ventricular cardiomyopathy (ARVC);Dilated cardiomyopathy;ECM-receptor interaction;Focal adhesion;Hematopoietic cell lineage;Hypertrophic cardiomyopathy (HCM);Pathways in cancer;Regulation of actin cytoskeleton;Small cell lung cancer	Q9QUM0;sp|Q9QUM0|ITA2B_MOUSE;B2RPR7;Q8C815	sp|Q9QUM0|ITA2B_MOUSE Integrin alpha-IIb OS=Mus musculus OX=10090 GN=Itga2b PE=1 SV=2;sp|Q9QUM0|ITA2B_MOUSE Integrin alpha-IIb OS=Mus musculus OX=10090 GN=Itga2b PE=1 SV=2;tr|B2RPR7|B2RPR7_MOUSE Integrin alpha 2b OS=Mus musculus OX=10090 GN=Itga2b PE=2 SV=	112.68			0	323.31	352	19	23	20	1	1	1	25.8	36.5	27.6	1.5	1.4	2	108	149	94	0	0	1
Q3T9N8	Itgal	Integrin alpha-L (CD11 antigen-like family member A) (Leukocyte adhesion glycoprotein LFA-1 alpha chain) (Leukocyte function-associated molecule 1 alpha chain)	1b	24.1684	NaN	+			+		cell adhesion [GO:0007155]; integrin-mediated signaling pathway [GO:0007229]	integrin complex [GO:0008305]	calcium ion binding [GO:0005509]; extracellular matrix binding [GO:0050840]	Cell adhesion molecules (CAMs);Leukocyte transendothelial migration;Malaria;Natural killer cell mediated cytotoxicity;Regulation of actin cytoskeleton;Rheumatoid arthritis;Staphylococcus aureus infection;Viral myocarditis	Q3T9N8;P24063;Q9R200;B7ZN92;Q9WTV4;Q3TB85;B7ZN91;sp|P24063|ITAL_MOUSE;H2ELL3;B7ZN90;D3Z627;D3YW95;Q3URE4	tr|Q3T9N8|Q3T9N8_MOUSE VWFA domain-containing protein OS=Mus musculus OX=10090 GN=Itgal PE=2 SV=1;sp|P24063|ITAL_MOUSE Integrin alpha-L OS=Mus musculus OX=10090 GN=Itgal PE=1 SV=3;tr|Q9R200|Q9R200_MOUSE Integrin alpha L OS=Mus musculus OX=10090 GN=Itgal PE	128.17			0	8.7177	11	0	3	4	0	0	0	0	3.4	3.6	0	0	0	0	5	6	0	0	0
P09055	Itgb1	Integrin beta-1 (Fibronectin receptor subunit beta) (VLA-4 subunit beta) (CD antigen CD29)	1b	25.2778	NaN	+			+	+	axon extension [GO:0048675]; basement membrane organization [GO:0071711]; calcium-independent cell-matrix adhesion [GO:0007161]; cardiac cell fate specification [GO:0060912]; cardiac muscle cell differentiation [GO:0055007]; cardiac muscle cell myoblast differentiation [GO:0060379]; cardiac muscle tissue development [GO:0048738]; CD40 signaling pathway [GO:0023035]; cell adhesion mediated by inte…	cell surface [GO:0009986]; cerebellar climbing fiber to Purkinje cell synapse [GO:0150053]; dendritic spine [GO:0043197]; external side of plasma membrane [GO:0009897]; filopodium [GO:0030175]; focal adhesion [GO:0005925]; glutamatergic synapse [GO:0098978]; integrin alpha1-beta1 complex [GO:0034665]; integrin alpha10-beta1 complex [GO:0034680]; integrin alpha11-beta1 complex [GO:0034681]; integr…	calcium ion binding [GO:0005509]; serine-type endopeptidase activity [GO:0004252]	Arrhythmogenic right ventricular cardiomyopathy (ARVC);Axon guidance;Bacterial invasion of epithelial cells;Cell adhesion molecules (CAMs);Dilated cardiomyopathy;ECM-receptor interaction;Focal adhesion;Hypertrophic cardiomyopathy (HCM);Leishmaniasis;Leukocyte transendothelial migration;Pathogenic Escherichia coli infection;Pathways in cancer;Phagosome;Regulation of actin cytoskeleton;Shigellosis;…	P09055;sp|P09055|ITB1_MOUSE;Q8BUD1	sp|P09055|ITB1_MOUSE Integrin beta-1 OS=Mus musculus OX=10090 GN=Itgb1 PE=1 SV=1;sp|P09055|ITB1_MOUSE Integrin beta-1 OS=Mus musculus OX=10090 GN=Itgb1 PE=1 SV=1	88.231			0	144	109	9	10	9	0	0	0	13.8	16.3	14.9	0	0	0	43	36	30	0	0	0
O54890	Itgb3	Integrin beta-3 (Platelet membrane glycoprotein IIIa) (GPIIIa) (CD antigen CD61)	1b	26.8768	NaN	+			+		apolipoprotein A-I-mediated signaling pathway [GO:0038027]; apoptotic cell clearance [GO:0043277]; blood coagulation, fibrin clot formation [GO:0072378]; cell adhesion mediated by integrin [GO:0033627]; cell projection morphogenesis [GO:0048858]; cell-matrix adhesion [GO:0007160]; cell-substrate junction assembly [GO:0007044]; cellular response to insulin-like growth factor stimulus [GO:1990314];…	alpha9-beta1 integrin-ADAM8 complex [GO:0071133]; alphav-beta3 integrin-HMGB1 complex [GO:0035868]; alphav-beta3 integrin-IGF-1-IGF1R complex [GO:0035867]; alphav-beta3 integrin-PKCalpha complex [GO:0035866]; apical plasma membrane [GO:0016324]; cell surface [GO:0009986]; cell-cell junction [GO:0005911]; external side of plasma membrane [GO:0009897]; filopodium membrane [GO:0031527]; focal adhesi…		Arrhythmogenic right ventricular cardiomyopathy (ARVC);Dilated cardiomyopathy;ECM-receptor interaction;Focal adhesion;Hematopoietic cell lineage;Hypertrophic cardiomyopathy (HCM);Osteoclast differentiation;Phagosome;Regulation of actin cytoskeleton	O54890;sp|O54890|ITB3_MOUSE;A0A0F7DDK0;Q6QHD5;P97483	sp|O54890|ITB3_MOUSE Integrin beta-3 OS=Mus musculus OX=10090 GN=Itgb3 PE=1 SV=2;sp|O54890|ITB3_MOUSE Integrin beta-3 OS=Mus musculus OX=10090 GN=Itgb3 PE=1 SV=2;tr|A0A0F7DDK0|A0A0F7DDK0_MOUSE Integrin beta OS=Mus musculus OX=10090 PE=2 SV=1	86.738			0	323.31	196	15	16	12	0	0	0	25	27.1	19.2	0	0	0	65	81	50	0	0	0
E9PVD2	Itih4	Inter alpha-trypsin inhibitor, heavy chain 4	3b; 5a	24.6067	26.8994	+	+	+			hyaluronan metabolic process [GO:0030212]	extracellular region [GO:0005576]			E9PVD2;A6X935;A0A2K6EDJ7;E9Q5L2;sp|A6X935|ITIH4_MOUSE;CON__Q3T052	tr|E9PVD2|E9PVD2_MOUSE Inter alpha-trypsin inhibitor, heavy chain 4 OS=Mus musculus OX=10090 GN=Itih4 PE=1 SV=1;sp|A6X935|ITIH4_MOUSE Inter alpha-trypsin inhibitor, heavy chain 4 OS=Mus musculus OX=10090 GN=Itih4 PE=1 SV=2;tr|A0A2K6EDJ7|A0A2K6EDJ7_MOUSE In	104.59			0	323.31	130	7	9	5	0	0	22	11.1	13.4	6.5	0	0	31.1	34	29	5	0	0	62
Q61702	Itih1	Inter-alpha-trypsin inhibitor heavy chain H1 (ITI heavy chain H1) (ITI-HC1) (Inter-alpha-inhibitor heavy chain 1)	3b; 5a	23.9593	25.5059	+	+	+			extracellular matrix organization [GO:0030198]; hyaluronan metabolic process [GO:0030212]	collagen-containing extracellular matrix [GO:0062023]; extracellular matrix [GO:0031012]; extracellular region [GO:0005576]	heparin binding [GO:0008201]; identical protein binding [GO:0042802]; lipoprotein lipase activator activity [GO:0060230]; phospholipid binding [GO:0005543]		Q61702;sp|Q61702|ITIH1_MOUSE;Q91WU7;F8WJ05;Q8K159	sp|Q61702|ITIH1_MOUSE Inter-alpha-trypsin inhibitor heavy chain H1 OS=Mus musculus OX=10090 GN=Itih1 PE=1 SV=2;sp|Q61702|ITIH1_MOUSE Inter-alpha-trypsin inhibitor heavy chain H1 OS=Mus musculus OX=10090 GN=Itih1 PE=1 SV=2;tr|Q91WU7|Q91WU7_MOUSE Inter-alpha	101.07			0	106.59	94	6	5	5	2	0	13	11.1	8.2	9.8	2.6	0	22.4	21	18	9	0	0	46
Q61703	Itih2	Inter-alpha-trypsin inhibitor heavy chain H2 (ITI heavy chain H2) (ITI-HC2) (Inter-alpha-inhibitor heavy chain 2)	3b; 5a	24.8608	27.2266	+	+	+			hyaluronan metabolic process [GO:0030212]	collagen-containing extracellular matrix [GO:0062023]; extracellular region [GO:0005576]	ammonium channel activity [GO:0008519]; carbon dioxide transmembrane transporter activity [GO:0035379]; ephrin receptor binding [GO:0046875]; glycerol transmembrane transporter activity [GO:0015168]; hydrogen peroxide channel activity [GO:0140070]; identical protein binding [GO:0042802]; intracellularly cGMP-activated cation channel activity [GO:0005223]; nitric oxide transmembrane transporter ac…		Q61703;sp|Q61703|ITIH2_MOUSE;Q8K016;G3X977;Q3UEG7;CON__Q9TRI1	sp|Q61703|ITIH2_MOUSE Inter-alpha-trypsin inhibitor heavy chain H2 OS=Mus musculus OX=10090 GN=Itih2 PE=1 SV=1;sp|Q61703|ITIH2_MOUSE Inter-alpha-trypsin inhibitor heavy chain H2 OS=Mus musculus OX=10090 GN=Itih2 PE=1 SV=1;tr|Q8K016|Q8K016_MOUSE Inter-alpha	105.93			0	173.76	94	5	6	5	0	0	10	8.4	9.8	7.8	0	0	16	15	24	17	0	0	38
A0A2I3BRQ3	Itih3	Inter-alpha-trypsin inhibitor heavy chain H3	3b; 5a	24.3071	NaN	+		+			hyaluronan metabolic process [GO:0030212]	extracellular region [GO:0005576]			A0A2I3BRQ3;sp|Q61704|ITIH3_MOUSE;Q61704;CON__Q0V8M9	tr|A0A2I3BRQ3|A0A2I3BRQ3_MOUSE Inter-alpha-trypsin inhibitor heavy chain H3 OS=Mus musculus OX=10090 GN=Itih3 PE=1 SV=1;sp|Q61704|ITIH3_MOUSE Inter-alpha-trypsin inhibitor heavy chain H3 OS=Mus musculus OX=10090 GN=Itih3 PE=1 SV=3;sp|Q61704|ITIH3_MOUSE Int	78.016			0	32.774	34	2	4	2	0	0	6	3.7	9.2	3.7	0	0	13.3	9	8	9	0	0	8
Q9CQW9	Ifitm3	Interferon-induced transmembrane protein 3 (Dispanin subfamily A member 2b) (DSPA2b) (Fragilis protein) (Interferon-inducible protein 15) (Mouse ifitm-like protein 1) (Mil-1)	1a	23.235	NaN	+					defense response to virus [GO:0051607]; host-mediated suppression of symbiont invasion [GO:0046597]; negative regulation of cell population proliferation [GO:0008285]; receptor-mediated endocytosis [GO:0006898]; response to virus [GO:0009615]; type I interferon-mediated signaling pathway [GO:0060337]	apical part of cell [GO:0045177]; cell surface [GO:0009986]; cytoplasm [GO:0005737]; cytoplasmic vesicle [GO:0031410]; early endosome membrane [GO:0031901]; endoplasmic reticulum [GO:0005783]; late endosome membrane [GO:0031902]; lysosomal membrane [GO:0005765]; nucleus [GO:0005634]; perinuclear region of cytoplasm [GO:0048471]; plasma membrane [GO:0005886]; protein-containing complex [GO:0032991]	ATP binding [GO:0005524]; ATP hydrolysis activity [GO:0016887]; calcium ion binding [GO:0005509]; P-type calcium transporter activity [GO:0005388]; protein homodimerization activity [GO:0042803]		Q9CQW9;sp|Q9CQW9|IFM3_MOUSE	sp|Q9CQW9|IFM3_MOUSE Interferon-induced transmembrane protein 3 OS=Mus musculus OX=10090 GN=Ifitm3 PE=1 SV=1;sp|Q9CQW9|IFM3_MOUSE Interferon-induced transmembrane protein 3 OS=Mus musculus OX=10090 GN=Ifitm3 PE=1 SV=1	14.954			0	28.022	25	2	3	2	0	0	0	26.3	27	26.3	0	0	0	6	13	6	0	0	0
Q02257	Jup	Junction plakoglobin (Desmoplakin III) (Desmoplakin-3)	3b; 5a	23.9449	26.3213	+	+				bundle of His cell-Purkinje myocyte adhesion involved in cell communication [GO:0086073]; cell adhesion [GO:0007155]; cell migration [GO:0016477]; cell-cell adhesion [GO:0098609]; cellular response to indole-3-methanol [GO:0071681]; desmosome assembly [GO:0002159]; detection of mechanical stimulus [GO:0050982]; negative regulation of blood vessel endothelial cell migration [GO:0043537]; positive …	adherens junction [GO:0005912]; catenin complex [GO:0016342]; cell-cell junction [GO:0005911]; cornified envelope [GO:0001533]; cytosol [GO:0005829]; desmosome [GO:0030057]; gamma-catenin-TCF7L2 complex [GO:0071665]; intercalated disc [GO:0014704]; intermediate filament [GO:0005882]; plasma membrane [GO:0005886]; protein-DNA complex [GO:0032993]; Z disc [GO:0030018]	apolipoprotein binding [GO:0034185]; kinase binding [GO:0019900]; protease binding [GO:0002020]; protein antigen binding [GO:1990405]; protein domain specific binding [GO:0019904]; protein-folding chaperone binding [GO:0051087]; serine-type endopeptidase activity [GO:0004252]; signaling receptor binding [GO:0005102]	Acute myeloid leukemia;Arrhythmogenic right ventricular cardiomyopathy (ARVC);Pathways in cancer	Q02257;sp|Q02257|PLAK_MOUSE;F7CRC6;Q80VE7;F7BAC9	sp|Q02257|PLAK_MOUSE Junction plakoglobin OS=Mus musculus OX=10090 GN=Jup PE=1 SV=3;sp|Q02257|PLAK_MOUSE Junction plakoglobin OS=Mus musculus OX=10090 GN=Jup PE=1 SV=3	81.8	180;556		0	187.7	109	5	8	9	6	6	13	9.3	20.4	17.6	13.7	11.4	25.5	9	29	22	12	7	30
Q5F2I0	IgG1 anti-TS1 VL;Igkv1-110	Kappa light chain variable region	3b; 5a	27.2236	26.9373	+	+	+					GTP binding [GO:0005525]; GTPase activity [GO:0003924]		Q5F2I0;sp|P01631|KV2A7_MOUSE;tr|A0A0B4J1I0|A0A0B4J1I0_MOUSE;A0A0B4J1I0;P01631	tr|Q5F2I0|Q5F2I0_MOUSE Kappa light chain variable region (Fragment) OS=Mus musculus OX=10090 GN=IgG1 anti-TS1 VL PE=2 SV=1;sp|P01631|KV2A7_MOUSE Ig kappa chain V-II region 26-10 OS=Mus musculus OX=10090 PE=1 SV=1;tr|A0A0B4J1I0|A0A0B4J1I0_MOUSE Immunoglobul	12.56	4		0	73.63	120	1	1	1	1	1	1	54.8	54.8	32.2	32.2	32.2	54.8	45	27	13	15	5	15
A0A0R4J038	Kng1	Kininogen 1	3b	25.5652	25.7939	+	+				blood coagulation [GO:0007596]; inflammatory response [GO:0006954]; vasodilation [GO:0042311]	extracellular region [GO:0005576]		Complement and coagulation cascades	A0A0R4J038;O08677;sp|O08677|KNG1_MOUSE;D3YTY9;D3Z2B2;Q6S9I3;Q6S9I2;Q6S9I0;tr|Q6S9I3|Q6S9I3_MOUSE;A0A338P699;Q6DMP4	tr|A0A0R4J038|A0A0R4J038_MOUSE Kininogen-1 OS=Mus musculus OX=10090 GN=Kng1 PE=1 SV=1;sp|O08677|KNG1_MOUSE Kininogen-1 OS=Mus musculus OX=10090 GN=Kng1 PE=1 SV=1;sp|O08677|KNG1_MOUSE Kininogen-1 OS=Mus musculus OX=10090 GN=Kng1 PE=1 SV=1;tr|D3YTY9|D3YTY9_M	73.1			0	259.71	133	10	10	7	3	2	12	17.4	20.4	13.9	4.4	2.9	25.1	37	38	20	5	0	33
Q7M084		Kininogen, LMW	3b	23.4806	23.8524	+	+						calcium ion binding [GO:0005509]; cytoskeletal motor activity [GO:0003774]; microfilament motor activity [GO:0000146]; structural constituent of muscle [GO:0008307]		Q7M084	tr|Q7M084|Q7M084_MOUSE Kininogen, LMW (Fragment) OS=Mus musculus OX=10090 PE=1 SV=1	10.544			0	10.92	28	1	1	1	1	0	1	23.2	23.2	23.2	23.2	0	23.2	1	13	5	3	0	6
Q66VB7	Gm1553	Lacrein (Predicted gene 1553)	5a	28.4675	29.3245	+	+						calcium ion binding [GO:0005509]; heparin binding [GO:0008201]		tr|Q66VB7|Q66VB7_MOUSE;Q66VB7	tr|Q66VB7|Q66VB7_MOUSE Lacrein OS=Mus musculus OX=10090 GN=Gm1553 PE=1 SV=1;tr|Q66VB7|Q66VB7_MOUSE Lacrein OS=Mus musculus OX=10090 GN=Gm1553 PE=2 SV=1	10.459	62;71;73;90;93		0	76.473	253	3	4	3	3	3	4	33	42.6	33	33	33	42.6	89	75	19	11	11	48
P21956	Mfge8	Lactadherin (MFGM) (Milk fat globule-EGF factor 8) (MFG-E8) (SED1) (Sperm surface protein SP47) (MP47)	5c	25.6337	23.7093	+	+			+	angiogenesis [GO:0001525]; apoptotic cell clearance [GO:0043277]; cell adhesion [GO:0007155]; phagocytosis, engulfment [GO:0006911]; phagocytosis, recognition [GO:0006910]; positive regulation of phagocytosis [GO:0050766]; single fertilization [GO:0007338]	acrosomal membrane [GO:0002080]; collagen-containing extracellular matrix [GO:0062023]; external side of plasma membrane [GO:0009897]; extracellular space [GO:0005615]			sp|P21956|MFGM_MOUSE;P21956;Q3TDU5;Q9QWQ1	sp|P21956|MFGM_MOUSE Lactadherin OS=Mus musculus OX=10090 GN=Mfge8 PE=1 SV=3;sp|P21956|MFGM_MOUSE Lactadherin OS=Mus musculus OX=10090 GN=Mfge8 PE=1 SV=3;tr|Q3TDU5|Q3TDU5_MOUSE Uncharacterized protein OS=Mus musculus OX=10090 GN=Mfge8 PE=2 SV=1	51.24			0	75.037	56	4	6	3	0	0	2	12.3	16.4	9.9	0	0	5.6	20	23	11	0	0	2
Q60675	Lama2	Laminin subunit alpha-2 (Laminin M chain) (Laminin-12 subunit alpha) (Laminin-2 subunit alpha) (Laminin-4 subunit alpha) (Merosin heavy chain)	4a	26.2831	NaN	+					axon guidance [GO:0007411]; cell adhesion [GO:0007155]; positive regulation of cell adhesion [GO:0045785]; positive regulation of integrin-mediated signaling pathway [GO:2001046]; positive regulation of muscle cell differentiation [GO:0051149]; positive regulation of synaptic transmission, cholinergic [GO:0032224]; regulation of basement membrane organization [GO:0110011]; regulation of cell migr…	basement membrane [GO:0005604]; collagen-containing extracellular matrix [GO:0062023]; dendritic spine [GO:0043197]; extracellular region [GO:0005576]; neuromuscular junction [GO:0031594]; protein complex involved in cell-matrix adhesion [GO:0098637]; sarcolemma [GO:0042383]; synaptic cleft [GO:0043083]	actin monomer binding [GO:0003785]; adenyl-nucleotide exchange factor activity [GO:0000774]; phosphatidylinositol-4,5-bisphosphate binding [GO:0005546]; phosphotyrosine residue binding [GO:0001784]; proline-rich region binding [GO:0070064]; small GTPase binding [GO:0031267]	Amoebiasis;ECM-receptor interaction;Focal adhesion;Pathways in cancer;Small cell lung cancer;Toxoplasmosis	Q60675;sp|Q60675|LAMA2_MOUSE;Q5DTP0;A0A1W2P7N3;Q7TQI9;Q8R145;A0A087WRP2;Q8C9J2;Q924X5	sp|Q60675|LAMA2_MOUSE Laminin subunit alpha-2 OS=Mus musculus OX=10090 GN=Lama2 PE=1 SV=2;sp|Q60675|LAMA2_MOUSE Laminin subunit alpha-2 OS=Mus musculus OX=10090 GN=Lama2 PE=1 SV=2	343.81			0	165.03	111	9	23	11	0	0	0	4.3	10.6	4.8	0	0	0	24	61	26	0	0	0
P02469	Lamb1	Laminin subunit beta-1 (Laminin B1 chain) (Laminin-1 subunit beta) (Laminin-10 subunit beta) (Laminin-12 subunit beta) (Laminin-2 subunit beta) (Laminin-6 subunit beta) (Laminin-8 subunit beta)	4a	24.4669	NaN	+					cell migration [GO:0016477]; embryo implantation [GO:0007566]; endodermal cell differentiation [GO:0035987]; learning or memory [GO:0007611]; negative regulation of cell adhesion [GO:0007162]; neuron projection development [GO:0031175]; neuronal-glial interaction involved in cerebral cortex radial glia guided migration [GO:0021812]; odontogenesis [GO:0042476]; positive regulation of cell adhesion…	basement membrane [GO:0005604]; collagen-containing extracellular matrix [GO:0062023]; extracellular matrix [GO:0031012]; extracellular region [GO:0005576]; extracellular space [GO:0005615]; laminin complex [GO:0043256]; laminin-1 complex [GO:0005606]; laminin-10 complex [GO:0043259]; laminin-2 complex [GO:0005607]; laminin-8 complex [GO:0043257]; nucleus [GO:0005634]; perinuclear region of cytop…		Amoebiasis;ECM-receptor interaction;Focal adhesion;Pathways in cancer;Small cell lung cancer;Toxoplasmosis	P02469;sp|P02469|LAMB1_MOUSE;Q3UHL7;E9QN70;B9EKB0;Q9CRX6;Q8K271;Q3UR38;Q0V927;Q3TNZ8	sp|P02469|LAMB1_MOUSE Laminin subunit beta-1 OS=Mus musculus OX=10090 GN=Lamb1 PE=1 SV=3;sp|P02469|LAMB1_MOUSE Laminin subunit beta-1 OS=Mus musculus OX=10090 GN=Lamb1 PE=1 SV=3;tr|Q3UHL7|Q3UHL7_MOUSE Uncharacterized protein OS=Mus musculus OX=10090 GN=Lam	197.09			0	62.164	83	8	12	10	0	0	0	6.2	8.9	7.4	0	0	0	26	30	27	0	0	0
F8VQJ3	Lamc1	Laminin subunit gamma-1 (Laminin B2 chain) (Laminin-1 subunit gamma) (Laminin-10 subunit gamma) (Laminin-11 subunit gamma) (Laminin-2 subunit gamma) (Laminin-3 subunit gamma) (Laminin-4 subunit gamma) (Laminin-6 subunit gamma) (Laminin-7 subunit gamma) (Laminin-8 subunit gamma) (Laminin-9 subunit gamma) (S-laminin subunit gamma)	4a	24.8609	NaN	+					cell migration [GO:0016477]; extracellular matrix disassembly [GO:0022617]; hemidesmosome assembly [GO:0031581]; protein-containing complex assembly [GO:0065003]; substrate adhesion-dependent cell spreading [GO:0034446]	extracellular region [GO:0005576]; laminin-1 complex [GO:0005606]		Amoebiasis;ECM-receptor interaction;Focal adhesion;Pathways in cancer;Prion diseases;Small cell lung cancer;Toxoplasmosis	F8VQJ3;P02468;sp|P02468|LAMC1_MOUSE;Q3UFZ9;Q3TRH4;Q3URV4;Q3UNG0;F6SFQ3;F6TLW1;Q6PHM1	tr|F8VQJ3|F8VQJ3_MOUSE Laminin subunit gamma-1 OS=Mus musculus OX=10090 GN=Lamc1 PE=1 SV=1;sp|P02468|LAMC1_MOUSE Laminin subunit gamma-1 OS=Mus musculus OX=10090 GN=Lamc1 PE=1 SV=2;sp|P02468|LAMC1_MOUSE Laminin subunit gamma-1 OS=Mus musculus OX=10090 GN=L	177.19			0	174.43	82	9	13	7	0	1	0	8.7	13.3	6.6	0	1.1	0	24	38	20	0	0	0
A0A2R8W6P0	Cd47	Leukocyte surface antigen CD47 (Integrin-associated protein)	1a	25.1351	22.9942	+	+				cell adhesion [GO:0007155]; positive regulation of cell-cell adhesion [GO:0022409]; positive regulation of inflammatory response [GO:0050729]; positive regulation of phagocytosis [GO:0050766]	plasma membrane [GO:0005886]		ECM-receptor interaction	A0A2R8W6P0;A0A2R8VI30;D3Z187;A0A2R8VI94;sp|Q61735|CD47_MOUSE;Q3U967;E5Q371;A0A2R8VK70;Q61735;A0A2R8VJU9	tr|A0A2R8W6P0|A0A2R8W6P0_MOUSE Leukocyte surface antigen CD47 OS=Mus musculus OX=10090 GN=Cd47 PE=1 SV=1;tr|A0A2R8VI30|A0A2R8VI30_MOUSE Leukocyte surface antigen CD47 OS=Mus musculus OX=10090 GN=Cd47 PE=1 SV=1;tr|D3Z187|D3Z187_MOUSE Leukocyte surface antig	37.296			0	49.527	44	3	2	2	0	0	2	12.9	9.1	7.9	0	0	7.9	12	16	12	0	0	4
A4FU62	LOC207685;Iglv1	LOC207685 protein	3b; 5a	29.3553	28.7563	+	+	+							A4FU62;Q9D8W4;sp|P01843|LAC1_MOUSE;tr|A0A0G2JE99|A0A0G2JE99_MOUSE;A0A0G2JE99;P01843;A2NVW2;A0A075B664;sp|P01728|LV2A_MOUSE;P01728;A2NVW4;sp|P01729|LV2B_MOUSE;sp|P01726|LV1D_MOUSE;Q8VDE2;P01729;P01726	tr|A4FU62|A4FU62_MOUSE LOC207685 protein (Fragment) OS=Mus musculus OX=10090 GN=Iglv2 PE=2 SV=1;tr|Q9D8W4|Q9D8W4_MOUSE Ig-like domain-containing protein OS=Mus musculus OX=10090 GN=Iglv1 PE=2 SV=1;sp|P01843|LAC1_MOUSE Ig lambda-1 chain C region OS=Mus musc	24.875	181;195		0	311.04	418	1	0	0	0	0	0	43.3	29.2	29.2	12.4	12.4	45.9	162	85	72	14	8	77
P35459	Ly6d	Lymphocyte antigen 6D (Ly-6D) (Thymocyte B-cell antigen) (ThB)	1a	23.1653	NaN	+					lymphocyte differentiation [GO:0030098]; response to stilbenoid [GO:0035634]	cell surface [GO:0009986]; plasma membrane [GO:0005886]; side of membrane [GO:0098552]			P35459;sp|P35459|LY6D_MOUSE	sp|P35459|LY6D_MOUSE Lymphocyte antigen 6D OS=Mus musculus OX=10090 GN=Ly6d PE=1 SV=1;sp|P35459|LY6D_MOUSE Lymphocyte antigen 6D OS=Mus musculus OX=10090 GN=Ly6d PE=1 SV=1	13.395			0	12.207	18	2	2	2	0	0	0	38.6	38.6	38.6	0	0	0	6	6	6	0	0	0
A0A0B6VMB2	HC	MAb 31C6 heavy chain	3b	29.4087	29.9232	+	+								A0A0B6VMB2	tr|A0A0B6VMB2|A0A0B6VMB2_MOUSE MAb 31C6 heavy chain OS=Mus musculus OX=10090 GN=HC PE=4 SV=1	50.724			0	142.25	105	0	0	0	0	0	1	19.3	17.2	10.2	3	0	20	32	26	15	3	0	29
Q9EQK5	Mvp	Major vault protein (MVP)	2a	25.0132	24.3983	+	+				cell population proliferation [GO:0008283]; ERBB signaling pathway [GO:0038127]; negative regulation of epidermal growth factor receptor signaling pathway [GO:0042059]; protein activation cascade [GO:0072376]	cytoskeleton [GO:0005856]; cytosol [GO:0005829]; nucleus [GO:0005634]; perinuclear region of cytoplasm [GO:0048471]; ribonucleoprotein complex [GO:1990904]	heme binding [GO:0020037]; iron ion binding [GO:0005506]; oxygen binding [GO:0019825]; oxygen carrier activity [GO:0005344]		Q9EQK5;sp|Q9EQK5|MVP_MOUSE;Q3THX5;E9Q3X0;Q8C2S9;Q3U7S9;D3Z2N7	sp|Q9EQK5|MVP_MOUSE Major vault protein OS=Mus musculus OX=10090 GN=Mvp PE=1 SV=4;sp|Q9EQK5|MVP_MOUSE Major vault protein OS=Mus musculus OX=10090 GN=Mvp PE=1 SV=4;tr|Q3THX5|Q3THX5_MOUSE Major vault protein OS=Mus musculus OX=10090 GN=Mvp PE=2 SV=1;tr|E9Q3	95.923			0	117.18	180	11	23	15	0	0	11	18	34.8	22.3	0	0	19	27	92	46	0	0	15
P98064	Masp1	Mannan-binding lectin serine protease 1 (EC 3.4.21.-) (Complement factor MASP-3) (Complement-activating component of Ra-reactive factor) (Mannose-binding lectin-associated serine protease 1) (MASP-1) (Mannose-binding protein-associated serine protease) (Ra-reactive factor serine protease p100) (RaRF) (Serine protease 5) [Cleaved into: Mannan-binding lectin serine protease 1 heavy chain; Mannan-bi…	5a	28.8685	27.231	+	+				complement activation, lectin pathway [GO:0001867]; proteolysis [GO:0006508]	cytosol [GO:0005829]; extracellular space [GO:0005615]; nucleoplasm [GO:0005654]	calcium ion binding [GO:0005509]; calcium-dependent phospholipid binding [GO:0005544]; calcium-dependent protein binding [GO:0048306]; cytoskeletal protein binding [GO:0008092]; identical protein binding [GO:0042802]; phosphatidylinositol-4,5-bisphosphate binding [GO:0005546]; phospholipase A2 inhibitor activity [GO:0019834]; protease binding [GO:0002020]; S100 protein binding [GO:0044548]; serin…	Complement and coagulation cascades;Staphylococcus aureus infection	P98064;sp|P98064|MASP1_MOUSE;A0A2R8VHR3	sp|P98064|MASP1_MOUSE Mannan-binding lectin serine protease 1 OS=Mus musculus OX=10090 GN=Masp1 PE=1 SV=2;sp|P98064|MASP1_MOUSE Mannan-binding lectin serine protease 1 OS=Mus musculus OX=10090 GN=Masp1 PE=1 SV=2;tr|A0A2R8VHR3|A0A2R8VHR3_MOUSE Mannan-bindin	79.967	347		0	323.31	470	18	18	15	6	2	12	32.8	32	28.6	13.5	3.4	20.9	213	103	71	21	0	62
Q91WP0	Masp2	Mannan-binding lectin serine protease 2 (EC 3.4.21.104) (MBL-associated serine protease 2) (Mannose-binding protein-associated serine protease 2) (MASP-2) [Cleaved into: Mannan-binding lectin serine protease 2 A chain; Mannan-binding lectin serine protease 2 B chain]	5a	27.1512	26.6183	+	+				complement activation, classical pathway [GO:0006958]; complement activation, lectin pathway [GO:0001867]; proteolysis [GO:0006508]	extracellular region [GO:0005576]	chemoattractant activity [GO:0042056]; D-mannose binding [GO:0005537]	Complement and coagulation cascades;Staphylococcus aureus infection	Q91WP0;sp|Q91WP0|MASP2_MOUSE;Q3UEP7	sp|Q91WP0|MASP2_MOUSE Mannan-binding lectin serine protease 2 OS=Mus musculus OX=10090 GN=Masp2 PE=1 SV=1;sp|Q91WP0|MASP2_MOUSE Mannan-binding lectin serine protease 2 OS=Mus musculus OX=10090 GN=Masp2 PE=1 SV=1	75.516	586		0	323.31	287	16	13	13	4	0	11	34.5	27.4	26	7.7	0	20.9	111	65	57	9	0	45
P39039	Mbl1	Mannose-binding protein A (MBP-A) (Mannan-binding protein) (Ra-reactive factor polysaccharide-binding component p28B) (RaRF p28B)	3b	24.9118	24.3045	+	+				complement activation, classical pathway [GO:0006958]; complement activation, lectin pathway [GO:0001867]; defense response to Gram-positive bacterium [GO:0050830]; killing by host of symbiont cells [GO:0051873]; positive regulation of phagocytosis [GO:0050766]; protein homotrimerization [GO:0070207]	collagen trimer [GO:0005581]; extracellular space [GO:0005615]		Complement and coagulation cascades;Phagosome;Staphylococcus aureus infection	P39039;sp|P39039|MBL1_MOUSE	sp|P39039|MBL1_MOUSE Mannose-binding protein A OS=Mus musculus OX=10090 GN=Mbl1 PE=1 SV=1;sp|P39039|MBL1_MOUSE Mannose-binding protein A OS=Mus musculus OX=10090 GN=Mbl1 PE=1 SV=1	25.396			0	60.603	37	1	2	2	0	0	2	5.9	9.6	9.6	0	0	9.6	13	9	7	0	0	8
P41317	Mbl2	Mannose-binding protein C (MBP-C) (Mannan-binding protein) (RA-reactive factor P28A subunit) (RARF/P28A)	3b	31.6009	31.3233	+	+				antiviral innate immune response [GO:0140374]; cell surface pattern recognition receptor signaling pathway [GO:0002752]; complement activation, classical pathway [GO:0006958]; complement activation, lectin pathway [GO:0001867]; defense response to Gram-positive bacterium [GO:0050830]; killing by host of symbiont cells [GO:0051873]; negative regulation of viral process [GO:0048525]; positive regul…	collagen trimer [GO:0005581]; extracellular space [GO:0005615]; serine-type endopeptidase complex [GO:1905370]	heme binding [GO:0020037]; metal ion binding [GO:0046872]; oxygen binding [GO:0019825]; oxygen carrier activity [GO:0005344]	Complement and coagulation cascades;Phagosome;Staphylococcus aureus infection	P41317;sp|P41317|MBL2_MOUSE;Q3UEK1	sp|P41317|MBL2_MOUSE Mannose-binding protein C OS=Mus musculus OX=10090 GN=Mbl2 PE=1 SV=2;sp|P41317|MBL2_MOUSE Mannose-binding protein C OS=Mus musculus OX=10090 GN=Mbl2 PE=1 SV=2;tr|Q3UEK1|Q3UEK1_MOUSE Mannose-binding protein C OS=Mus musculus OX=10090 GN	25.957			0	323.31	788	8	8	8	8	6	9	45.1	45.1	45.1	45.1	27	41.8	333	124	127	71	28	105
E9PWB6	Muc5ac	Mucin-2	5a	22.8269	NaN	+					maintenance of lens transparency [GO:0036438]	extracellular space [GO:0005615]; mucus layer [GO:0070701]			E9PWB6;tr|E9QAQ8|E9QAQ8_MOUSE;E9QAQ8;Q80Z21;Q80Z20;Q61916;O88715	tr|E9PWB6|E9PWB6_MOUSE Mucin 5, subtypes A and C, tracheobronchial/gastric OS=Mus musculus OX=10090 GN=Muc5ac PE=1 SV=1;tr|E9QAQ8|E9QAQ8_MOUSE Mucin 5, subtypes A and C, tracheobronchial/gastric OS=Mus musculus OX=10090 GN=Muc5ac PE=1 SV=5;tr|E9QAQ8|E9QAQ8	298.93			0	48.028	35	2	14	3	0	0	0	1.2	7.1	1.4	0	0	0	1	30	4	0	0	0
P28665	Mug1	Murinoglobulin-1 (MuG1)	3b	26.9741	27.0547	+	+				embryo implantation [GO:0007566]	extracellular space [GO:0005615]	cysteine-type endopeptidase inhibitor activity [GO:0004869]		P28665;sp|P28665|MUG1_MOUSE;P28666;sp|P28666|MUG2_MOUSE;tr|A0A0N4SVU1|A0A0N4SVU1_MOUSE;A0A0N4SVU1;V9GZF6	sp|P28665|MUG1_MOUSE Murinoglobulin-1 OS=Mus musculus OX=10090 GN=Mug1 PE=1 SV=3;sp|P28665|MUG1_MOUSE Murinoglobulin-1 OS=Mus musculus OX=10090 GN=Mug1 PE=1 SV=3	165.3	154;239;32;427		0	323.31	572	32	27	15	13	7	34	31.4	26.6	14.6	12.9	6.4	28.9	217	142	51	30	11	121
Q60605	Myl6	Myosin light polypeptide 6 (17 kDa myosin light chain) (LC17) (Myosin light chain 3) (MLC-3) (Myosin light chain alkali 3) (Myosin light chain A3) (Smooth muscle and nonmuscle myosin light chain alkali 6)	2b	24.2545	NaN	+					muscle contraction [GO:0006936]; muscle filament sliding [GO:0030049]; skeletal muscle tissue development [GO:0007519]	brush border [GO:0005903]; myosin complex [GO:0016459]; unconventional myosin complex [GO:0016461]	dynein light intermediate chain binding [GO:0051959]; G protein activity [GO:0003925]; GTP binding [GO:0005525]; GTPase activity [GO:0003924]; microtubule binding [GO:0008017]; myosin V binding [GO:0031489]	Vascular smooth muscle contraction	Q60605;A0A1W2P6G5;sp|Q60605|MYL6_MOUSE;Q642K0;A0A1W2P6F6;A0A1W2P7Q9;Q3TIG9;Q8CI43;sp|Q8CI43|MYL6B_MOUSE	sp|Q60605|MYL6_MOUSE Myosin light polypeptide 6 OS=Mus musculus OX=10090 GN=Myl6 PE=1 SV=3;tr|A0A1W2P6G5|A0A1W2P6G5_MOUSE Myosin light polypeptide 6 OS=Mus musculus OX=10090 GN=Myl6 PE=1 SV=1;sp|Q60605|MYL6_MOUSE Myosin light polypeptide 6 OS=Mus musculus	16.93			0	12.259	17	3	3	2	0	0	1	29.1	26.5	18.5	0	0	10.6	5	7	4	0	0	1
P10493	Nid1	Nidogen-1 (NID-1) (Entactin)	5c	24.2672	NaN	+					cell-matrix adhesion [GO:0007160]; extracellular matrix organization [GO:0030198]; glomerular basement membrane development [GO:0032836]; positive regulation of cell adhesion [GO:0045785]; positive regulation of cell-substrate adhesion [GO:0010811]; positive regulation of integrin-mediated signaling pathway [GO:2001046]; positive regulation of muscle cell differentiation [GO:0051149]; regulation …	basement membrane [GO:0005604]; cell periphery [GO:0071944]; collagen-containing extracellular matrix [GO:0062023]; extracellular matrix [GO:0031012]; extracellular region [GO:0005576]; protein complex involved in cell-matrix adhesion [GO:0098637]	identical protein binding [GO:0042802]		P10493;sp|P10493|NID1_MOUSE	sp|P10493|NID1_MOUSE Nidogen-1 OS=Mus musculus OX=10090 GN=Nid1 PE=1 SV=2;sp|P10493|NID1_MOUSE Nidogen-1 OS=Mus musculus OX=10090 GN=Nid1 PE=1 SV=2	136.54			0	61.818	78	6	13	7	0	0	0	7.8	14.5	8.4	0	0	0	24	32	22	0	0	0
Q3UZZ4	Olfm4	Olfactomedin-4 (OLM4)	4	23.4282	NaN	+					cell adhesion [GO:0007155]; immune response [GO:0006955]; negative regulation of canonical NF-kappaB signal transduction [GO:0043124]; negative regulation of immune response [GO:0050777]; positive regulation of substrate adhesion-dependent cell spreading [GO:1900026]	cytosol [GO:0005829]; extracellular space [GO:0005615]; intercellular bridge [GO:0045171]; mitochondrion [GO:0005739]; nucleoplasm [GO:0005654]; perinuclear region of cytoplasm [GO:0048471]; plasma membrane [GO:0005886]; protein-containing complex [GO:0032991]; specific granule [GO:0042581]	(1->3)-beta-D-glucan binding [GO:0001872]; complement component C1q complex binding [GO:0001849]; identical protein binding [GO:0042802]; virion binding [GO:0046790]		sp|Q3UZZ4|OLFM4_MOUSE;B7ZNU5;B2RUF9;D3YYD0;Q3UZZ4	sp|Q3UZZ4|OLFM4_MOUSE Olfactomedin-4 OS=Mus musculus OX=10090 GN=Olfm4 PE=2 SV=1;tr|B7ZNU5|B7ZNU5_MOUSE Olfm4 protein OS=Mus musculus OX=10090 GN=Olfm4 PE=2 SV=1;tr|B2RUF9|B2RUF9_MOUSE Olfm4 protein OS=Mus musculus OX=10090 GN=Olfm4 PE=2 SV=1;tr|D3YYD0|D3Y	57.298			0	28.049	16	4	1	3	0	0	0	10.3	2.6	7.3	0	0	0	4	1	11	0	0	0
Q8R4V5	Oit3	Oncoprotein-induced transcript 3 protein (Liver-specific zona pellucida domain-containing protein)	2b	26.5099	22.2725	+	+				renal system process [GO:0003014]	nuclear envelope [GO:0005635]			Q8R4V5;sp|Q8R4V5|OIT3_MOUSE;Q3U5T0	sp|Q8R4V5|OIT3_MOUSE Oncoprotein-induced transcript 3 protein OS=Mus musculus OX=10090 GN=Oit3 PE=2 SV=2;sp|Q8R4V5|OIT3_MOUSE Oncoprotein-induced transcript 3 protein OS=Mus musculus OX=10090 GN=Oit3 PE=2 SV=2;tr|Q3U5T0|Q3U5T0_MOUSE ZP domain-containing pr	60.315			0	140.51	100	8	9	9	0	0	2	22.3	24.4	26.9	0	0	4.6	35	31	31	0	0	3
P48759	Ptx3	Pentraxin-related protein PTX3 (Pentaxin-related protein PTX3) (Tumor necrosis factor-inducible gene 14 protein) (TSG-14)	3b	23.3206	NaN	+					extracellular matrix organization [GO:0030198]; host-mediated suppression of symbiont invasion [GO:0046597]; negative regulation by host of viral glycoprotein metabolic process [GO:0044871]; opsonization [GO:0008228]; ovarian cumulus expansion [GO:0001550]; positive regulation of nitric oxide biosynthetic process [GO:0045429]; positive regulation of phagocytosis [GO:0050766]; response to yeast [G…	extracellular matrix [GO:0031012]; extracellular space [GO:0005615]			sp|P48759|PTX3_MOUSE;P48759	sp|P48759|PTX3_MOUSE Pentraxin-related protein PTX3 OS=Mus musculus OX=10090 GN=Ptx3 PE=1 SV=2;sp|P48759|PTX3_MOUSE Pentraxin-related protein PTX3 OS=Mus musculus OX=10090 GN=Ptx3 PE=1 SV=2	41.811			0	8.9639	13	2	4	1	0	0	0	6	12.1	2.9	0	0	0	4	7	2	0	0	0
P17742	Ppia	Peptidyl-prolyl cis-trans isomerase A (PPIase A) (EC 5.2.1.8) (Cyclophilin A) (Cyclosporin A-binding protein) (Rotamase A) (SP18) [Cleaved into: Peptidyl-prolyl cis-trans isomerase A, N-terminally processed]	2a	24.5769	NaN	+				+	activation of protein kinase B activity [GO:0032148]; apoptotic process [GO:0006915]; cell adhesion molecule production [GO:0060352]; cellular response to oxidative stress [GO:0034599]; endothelial cell activation [GO:0042118]; leukocyte chemotaxis [GO:0030595]; lipid droplet organization [GO:0034389]; negative regulation of oxidative stress-induced intrinsic apoptotic signaling pathway [GO:19021…	cytoplasm [GO:0005737]; cytosol [GO:0005829]; extracellular region [GO:0005576]; extracellular space [GO:0005615]; myelin sheath [GO:0043209]; nucleus [GO:0005634]; protein-containing complex [GO:0032991]	calcium ion binding [GO:0005509]; chromatin binding [GO:0003682]; integrin binding [GO:0005178]; integrin binding involved in cell-matrix adhesion [GO:0098640]		P17742;sp|P17742|PPIA_MOUSE;Q5SVY2;Q3UAJ1;Q3TE63;Q9CZK9;A0A1L1SST0;A0A1L1SRX5	sp|P17742|PPIA_MOUSE Peptidyl-prolyl cis-trans isomerase A OS=Mus musculus OX=10090 GN=Ppia PE=1 SV=2;sp|P17742|PPIA_MOUSE Peptidyl-prolyl cis-trans isomerase A OS=Mus musculus OX=10090 GN=Ppia PE=1 SV=2;tr|Q5SVY2|Q5SVY2_MOUSE Peptidyl-prolyl cis-trans iso	17.971			0	15.72	44	3	5	4	0	0	0	22	37.2	30.5	0	0	0	11	22	11	0	0	0
Q61171	Prdx2	Peroxiredoxin-2 (EC 1.11.1.24) (Thiol-specific antioxidant protein) (TSA) (Thioredoxin peroxidase 1) (Thioredoxin-dependent peroxide reductase 1) (Thioredoxin-dependent peroxiredoxin 2)	4	24.0645	24.9766	+	+			+	defense response to tumor cell [GO:0002357]; extrinsic apoptotic signaling pathway [GO:0097191]; hydrogen peroxide catabolic process [GO:0042744]; hydrogen peroxide metabolic process [GO:0042743]; negative regulation of extrinsic apoptotic signaling pathway [GO:2001237]; negative regulation of extrinsic apoptotic signaling pathway in absence of ligand [GO:2001240]; negative regulation of lipopoly…	cytosol [GO:0005829]; mitochondrion [GO:0005739]; myelin sheath [GO:0043209]	calcium ion binding [GO:0005509]; calcium-dependent protein binding [GO:0048306]; protein homodimerization activity [GO:0042803]; serine-type endopeptidase activity [GO:0004252]		Q61171;sp|Q61171|PRDX2_MOUSE;Q5M9N9;D3Z4A4	sp|Q61171|PRDX2_MOUSE Peroxiredoxin-2 OS=Mus musculus OX=10090 GN=Prdx2 PE=1 SV=3;sp|Q61171|PRDX2_MOUSE Peroxiredoxin-2 OS=Mus musculus OX=10090 GN=Prdx2 PE=1 SV=3;tr|Q5M9N9|Q5M9N9_MOUSE Prdx2 protein OS=Mus musculus OX=10090 GN=Prdx2 PE=2 SV=1;tr|D3Z4A4|D	21.778			0	9.2079	19	2	2	1	0	1	3	13.6	13.6	5.6	0	5.6	17.7	4	6	3	0	0	6
P97290	Serping1	Plasma protease C1 inhibitor (C1 Inh) (C1Inh) (C1 esterase inhibitor) (C1-inhibiting factor) (Serpin G1)	5c	24.5259	28.1962	+	+				blood coagulation [GO:0007596]; complement activation, classical pathway [GO:0006958]; fibrinolysis [GO:0042730]; innate immune response [GO:0045087]; negative regulation of complement activation, lectin pathway [GO:0001869]	collagen-containing extracellular matrix [GO:0062023]; extracellular space [GO:0005615]	active monoatomic ion transmembrane transporter activity [GO:0022853]; ankyrin binding [GO:0030506]; bicarbonate transmembrane transporter activity [GO:0015106]; chloride transmembrane transporter activity [GO:0015108]; chloride:bicarbonate antiporter activity [GO:0140900]; hemoglobin binding [GO:0030492]; protein homodimerization activity [GO:0042803]; solute:inorganic anion antiporter activity …	Complement and coagulation cascades	P97290;sp|P97290|IC1_MOUSE;A2ATR8;CON__P50448	sp|P97290|IC1_MOUSE Plasma protease C1 inhibitor OS=Mus musculus OX=10090 GN=Serping1 PE=1 SV=3;sp|P97290|IC1_MOUSE Plasma protease C1 inhibitor OS=Mus musculus OX=10090 GN=Serping1 PE=1 SV=3;tr|A2ATR8|A2ATR8_MOUSE Plasma protease C1 inhibitor OS=Mus muscu	55.584			0	44.441	69	7	5	6	1	0	11	18.7	11.5	14.5	2.2	0	29.2	18	11	8	2	0	30
P20918	Plg	Plasminogen (EC 3.4.21.7) [Cleaved into: Plasmin heavy chain A; Activation peptide; Angiostatin; Plasmin heavy chain A, short form; Plasmin light chain B]	5c	23.4522	26.1105	+	+				biological process involved in interaction with symbiont [GO:0051702]; blood coagulation [GO:0007596]; extracellular matrix disassembly [GO:0022617]; fibrinolysis [GO:0042730]; labyrinthine layer blood vessel development [GO:0060716]; mononuclear cell migration [GO:0071674]; muscle cell cellular homeostasis [GO:0046716]; myoblast differentiation [GO:0045445]; negative regulation of angiogenesis […	cell surface [GO:0009986]; collagen-containing extracellular matrix [GO:0062023]; external side of plasma membrane [GO:0009897]; extracellular region [GO:0005576]; extracellular space [GO:0005615]; glutamatergic synapse [GO:0098978]; Schaffer collateral - CA1 synapse [GO:0098685]	scavenger receptor activity [GO:0005044]	Complement and coagulation cascades;Neuroactive ligand-receptor interaction;Staphylococcus aureus infection	P20918;sp|P20918|PLMN_MOUSE;Q3V1T9;Q6TCI0	sp|P20918|PLMN_MOUSE Plasminogen OS=Mus musculus OX=10090 GN=Plg PE=1 SV=3;sp|P20918|PLMN_MOUSE Plasminogen OS=Mus musculus OX=10090 GN=Plg PE=1 SV=3;tr|Q3V1T9|Q3V1T9_MOUSE Plasminogen OS=Mus musculus OX=10090 GN=Plg PE=2 SV=1	90.807			0	55.17	38	3	2	2	0	1	7	5.2	3.8	3.8	0	1.4	9.9	9	6	6	0	0	17
O70570	Pigr	Polymeric immunoglobulin receptor (PIgR) (Poly-Ig receptor) [Cleaved into: Secretory component]	3b	25.4331	24.9883	+	+	+			detection of chemical stimulus involved in sensory perception of bitter taste [GO:0001580]; epidermal growth factor receptor signaling pathway [GO:0007173]; immunoglobulin transcytosis in epithelial cells mediated by polymeric immunoglobulin receptor [GO:0002415]; receptor clustering [GO:0043113]	plasma membrane [GO:0005886]; receptor complex [GO:0043235]; secretory IgA immunoglobulin complex [GO:0071751]		Intestinal immune network for IgA production	O70570;sp|O70570|PIGR_MOUSE;Q8R544	sp|O70570|PIGR_MOUSE Polymeric immunoglobulin receptor OS=Mus musculus OX=10090 GN=Pigr PE=1 SV=1;sp|O70570|PIGR_MOUSE Polymeric immunoglobulin receptor OS=Mus musculus OX=10090 GN=Pigr PE=1 SV=1	84.998			0	168.04	86	9	7	5	0	0	3	13.6	13.6	8.7	0	0	4.9	47	21	12	0	0	6
A2AEN9	Gm5938;OBP6	Predicted gene 5938		24.7106	23.0914	+	+					extracellular region [GO:0005576]			A2AEN9;tr|A2AEN9|A2AEN9_MOUSE;A0A0D3M047;A0A0D3M046	tr|A2AEN9|A2AEN9_MOUSE Predicted gene 5938 OS=Mus musculus OX=10090 GN=Gm5938 PE=1 SV=1;tr|A2AEN9|A2AEN9_MOUSE Predicted gene 5938 OS=Mus musculus OX=10090 GN=Gm5938 PE=1 SV=1;tr|A0A0D3M047|A0A0D3M047_MOUSE Odorant binding protein 6 OS=Mus musculus musculu	18.508			0	10.605	30	3	3	1	0	0	2	27.6	27.6	8	0	0	17.2	17	9	1	0	0	3
Q61838	A2m	Pregnancy zone protein (Alpha-2-macroglobulin) (Alpha-2-M) [Cleaved into: Alpha-2-macroglobulin 165 kDa subunit; Alpha-2-macroglobulin 35 kDa subunit]	3b	31.6047	32.5072	+	+			+	embryo implantation [GO:0007566]	collagen-containing extracellular matrix [GO:0062023]; extracellular region [GO:0005576]; extracellular space [GO:0005615]	amyloid-beta binding [GO:0001540]; low-density lipoprotein particle receptor binding [GO:0050750]; misfolded protein binding [GO:0051787]; protein carrier chaperone [GO:0140597]; protein-containing complex binding [GO:0044877]; receptor ligand activity [GO:0048018]; tau protein binding [GO:0048156]; ubiquitin protein ligase binding [GO:0031625]; unfolded protein binding [GO:0051082]		Q61838;sp|Q61838|PZP_MOUSE;D3YUI3	sp|Q61838|PZP_MOUSE Pregnancy zone protein OS=Mus musculus OX=10090 GN=Pzp PE=1 SV=3;sp|Q61838|PZP_MOUSE Pregnancy zone protein OS=Mus musculus OX=10090 GN=Pzp PE=1 SV=3	165.85	1085;1104;1221;1404;1411;237;283;486;519;698;720;724;725;830		0	323.31	7479	63	63	56	53	44	72	53	53	52.1	50.3	44.8	58.5	2725	1462	888	741	338	1325
P62962	Pfn1	Profilin-1 (Profilin I)	4	24.4407	NaN	+				+	actin cytoskeleton organization [GO:0030036]; modification of postsynaptic actin cytoskeleton [GO:0098885]; modulation of chemical synaptic transmission [GO:0050804]; negative regulation of actin filament polymerization [GO:0030837]; negative regulation of stress fiber assembly [GO:0051497]; neural tube closure [GO:0001843]; positive regulation of actin filament polymerization [GO:0030838]; posit…	cell cortex [GO:0005938]; cytoplasm [GO:0005737]; cytoskeleton [GO:0005856]; cytosol [GO:0005829]; extracellular region [GO:0005576]; glutamatergic synapse [GO:0098978]; nucleus [GO:0005634]	GPI anchor binding [GO:0034235]; GTPase activator activity [GO:0005096]; integrin binding [GO:0005178]	Regulation of actin cytoskeleton;Shigellosis	P62962;Q5SX49;sp|P62962|PROF1_MOUSE;Q8CEH8;Q5SX50;Q3U7V7;CON__P02584;J3QMC2	sp|P62962|PROF1_MOUSE Profilin-1 OS=Mus musculus OX=10090 GN=Pfn1 PE=1 SV=2;tr|Q5SX49|Q5SX49_MOUSE Profilin OS=Mus musculus OX=10090 GN=Pfn1 PE=1 SV=1;sp|P62962|PROF1_MOUSE Profilin-1 OS=Mus musculus OX=10090 GN=Pfn1 PE=1 SV=2;tr|Q8CEH8|Q8CEH8_MOUSE Profil	14.957			0	17.714	39	3	4	4	0	0	0	28.6	40	40	0	0	0	8	19	12	0	0	0
Q91ZX7	Lrp1	Prolow-density lipoprotein receptor-related protein 1 (LRP-1) (Alpha-2-macroglobulin receptor) (A2MR) (CD antigen CD91) [Cleaved into: Low-density lipoprotein receptor-related protein 1 85 kDa subunit (LRP-85); Low-density lipoprotein receptor-related protein 1 515 kDa subunit (LRP-515); Low-density lipoprotein receptor-related protein 1 intracellular domain (LRPICD)]	4	24.4048	NaN	+					amyloid-beta clearance [GO:0097242]; amyloid-beta clearance by cellular catabolic process [GO:0150094]; amyloid-beta clearance by transcytosis [GO:0150093]; aorta morphogenesis [GO:0035909]; apoptotic cell clearance [GO:0043277]; astrocyte activation involved in immune response [GO:0002265]; cardiac septum development [GO:0003279]; cellular response to amyloid-beta [GO:1904646]; cholesterol metab…	clathrin-coated pit [GO:0005905]; external side of plasma membrane [GO:0009897]; glutamatergic synapse [GO:0098978]; Golgi apparatus [GO:0005794]; membrane [GO:0016020]; microtubule organizing center [GO:0005815]; nucleus [GO:0005634]; plasma membrane [GO:0005886]; postsynaptic density membrane [GO:0098839]; receptor complex [GO:0043235]	serine-type endopeptidase activity [GO:0004252]	Alzheimer's disease;Malaria	Q91ZX7;sp|Q91ZX7|LRP1_MOUSE;A0A0R4J0I9;Q3U454;Q3U5J2;D3Z5M3;Q8C4T5;Q811K6	sp|Q91ZX7|LRP1_MOUSE Prolow-density lipoprotein receptor-related protein 1 OS=Mus musculus OX=10090 GN=Lrp1 PE=1 SV=1;sp|Q91ZX7|LRP1_MOUSE Prolow-density lipoprotein receptor-related protein 1 OS=Mus musculus OX=10090 GN=Lrp1 PE=1 SV=1;tr|A0A0R4J0I9|A0A0R4	504.74			0	115.23	129	16	28	7	0	0	0	5.1	8	2.2	0	0	0	41	77	11	0	0	0
P11680	Cfp	Properdin (Complement factor P)	5a	26.2126	NaN	+					complement activation [GO:0006956]; complement activation, alternative pathway [GO:0006957]; positive regulation of immune response [GO:0050778]; positive regulation of opsonization [GO:1903028]	cytoplasmic side of Golgi membrane [GO:0098548]; extracellular space [GO:0005615]; secretory granule [GO:0030141]			P11680;sp|P11680|PROP_MOUSE;A2AE15	sp|P11680|PROP_MOUSE Properdin OS=Mus musculus OX=10090 GN=Cfp PE=1 SV=2;sp|P11680|PROP_MOUSE Properdin OS=Mus musculus OX=10090 GN=Cfp PE=1 SV=2;tr|A2AE15|A2AE15_MOUSE Complement factor properdin OS=Mus musculus OX=10090 GN=Cfp PE=2 SV=1	50.327			0	79.004	40	3	2	2	0	0	3	9.3	6.9	6.9	0	0	11.2	19	10	7	0	0	4
Q9QUM9	Psma6	Proteasome subunit alpha type-6 (Macropain iota chain) (Multicatalytic endopeptidase complex iota chain) (Proteasome iota chain) (Proteasome subunit alpha-1) (alpha-1)	4	23.4616	NaN	+					positive regulation of canonical NF-kappaB signal transduction [GO:0043123]; proteolysis involved in protein catabolic process [GO:0051603]; skeletal muscle tissue development [GO:0007519]; ubiquitin-dependent protein catabolic process [GO:0006511]	cilium [GO:0005929]; cytoplasm [GO:0005737]; cytosol [GO:0005829]; mitochondrion [GO:0005739]; myofibril [GO:0030016]; nuclear matrix [GO:0016363]; nucleoplasm [GO:0005654]; P-body [GO:0000932]; proteasome core complex [GO:0005839]; proteasome core complex, alpha-subunit complex [GO:0019773]; ribosome [GO:0005840]; sarcomere [GO:0030017]	enzyme binding [GO:0019899]; ferric iron binding [GO:0008199]; ferrous iron binding [GO:0008198]; iron chaperone activity [GO:0034986]; transferrin receptor binding [GO:1990459]; transmembrane transporter binding [GO:0044325]	Proteasome	Q9QUM9;sp|Q9QUM9|PSA6_MOUSE;E0CXB1	sp|Q9QUM9|PSA6_MOUSE Proteasome subunit alpha type-6 OS=Mus musculus OX=10090 GN=Psma6 PE=1 SV=1;sp|Q9QUM9|PSA6_MOUSE Proteasome subunit alpha type-6 OS=Mus musculus OX=10090 GN=Psma6 PE=1 SV=1;tr|E0CXB1|E0CXB1_MOUSE Proteasome subunit alpha type-6 OS=Mus	27.372			0	16.308	18	2	3	0	0	0	2	10.2	13.8	0	0	0	8.5	7	9	0	0	0	2
E9Q7X6	Heg1	Protein HEG homolog 1	1b	24.4048	NaN	+					cardiac atrium morphogenesis [GO:0003209]; cardiac muscle tissue growth [GO:0055017]; cell-cell junction organization [GO:0045216]; endothelial cell development [GO:0001885]; endothelial cell morphogenesis [GO:0001886]; heart development [GO:0007507]; in utero embryonic development [GO:0001701]; lung development [GO:0030324]; lymph circulation [GO:0003017]; lymph vessel development [GO:0001945]; …	cell surface [GO:0009986]; cell-cell junction [GO:0005911]; external side of plasma membrane [GO:0009897]			E9Q7X6;A0A338P6D4;sp|E9Q7X6|HEG1_MOUSE;E9Q440;Q6DFX1;Q8BRS4	sp|E9Q7X6|HEG1_MOUSE Protein HEG homolog 1 OS=Mus musculus OX=10090 GN=Heg1 PE=1 SV=1;tr|A0A338P6D4|A0A338P6D4_MOUSE Protein HEG homolog 1 OS=Mus musculus OX=10090 GN=Heg1 PE=1 SV=1;sp|E9Q7X6|HEG1_MOUSE Protein HEG homolog 1 OS=Mus musculus OX=10090 GN=Heg	141.9			0	35.094	20	1	3	5	0	0	0	2.4	4.1	5.8	0	0	0	3	6	11	0	0	0
Q920E7		Pterin-mimicking anti-idiotope heavy chain variable region	3b	26.9567	27.3033	+	+				adaptive immune response [GO:0002250]	extracellular region [GO:0005576]; immunoglobulin complex [GO:0019814]	integrin binding [GO:0005178]		Q920E7	tr|Q920E7|Q920E7_MOUSE Pterin-mimicking anti-idiotope heavy chain variable region (Fragment) OS=Mus musculus OX=10090 PE=4 SV=1	13.025	83		0	76.391	51	1	1	1	1	0	1	25.2	25.2	25.2	25.2	9.2	34.5	18	8	10	2	0	13
P52480	Pkm	Pyruvate kinase PKM (EC 2.7.1.40) (Pyruvate kinase muscle isozyme) (Threonine-protein kinase PKM2) (EC 2.7.11.1) (Tyrosine-protein kinase PKM2) (EC 2.7.10.2)	4	23.1505	NaN	+				+	canonical glycolysis [GO:0061621]; glycolytic process [GO:0006096]; positive regulation of cytoplasmic translation [GO:2000767]; positive regulation of sprouting angiogenesis [GO:1903672]; positive regulation of transcription by RNA polymerase II [GO:0045944]; programmed cell death [GO:0012501]	cilium [GO:0005929]; collagen-containing extracellular matrix [GO:0062023]; cytosol [GO:0005829]; mitochondrion [GO:0005739]; myelin sheath [GO:0043209]; nucleus [GO:0005634]; photoreceptor inner segment [GO:0001917]; rough endoplasmic reticulum [GO:0005791]	protein kinase C binding [GO:0005080]; scaffold protein binding [GO:0097110]	Carbon fixation in photosynthetic organisms;Glycolysis / Gluconeogenesis;Insulin signaling pathway;Maturity onset diabetes of the young;Purine metabolism;Pyruvate metabolism;Type II diabetes mellitus	P52480;sp|P52480|KPYM_MOUSE;A0A1L1ST52;A0A1L1SUV0;A0A1L1SSN6;A0A1L1STV8;A0A1L1SQV8;A0A1L1SU37;P53657;Q3UEH4;E9Q509;Q3UEI4;A7MCU9;sp|P53657|KPYR_MOUSE;G3X925	sp|P52480|KPYM_MOUSE Pyruvate kinase PKM OS=Mus musculus OX=10090 GN=Pkm PE=1 SV=4;sp|P52480|KPYM_MOUSE Pyruvate kinase PKM OS=Mus musculus OX=10090 GN=Pkm PE=1 SV=4;tr|A0A1L1ST52|A0A1L1ST52_MOUSE Pyruvate kinase (Fragment) OS=Mus musculus OX=10090 GN=Pkm	57.844			0	5.5102	6	0	3	2	0	0	0	0	7.5	5.1	0	0	0	0	4	2	0	0	0
P63001	Rac1;Rac2;Rac3	Ras-related C3 botulinum toxin substrate 1 (EC 3.6.5.2) (p21-Rac1)	2a	23.7679	NaN	+				+	actin cytoskeleton organization [GO:0030036]; actin filament polymerization [GO:0030041]; anatomical structure arrangement [GO:0048532]; angiotensin-activated signaling pathway involved in heart process [GO:0086098]; auditory receptor cell morphogenesis [GO:0002093]; axon guidance [GO:0007411]; cell adhesion [GO:0007155]; cell migration [GO:0016477]; cell motility [GO:0048870]; cell-cell junction…	actin filament [GO:0005884]; cell cortex [GO:0005938]; cell projection [GO:0042995]; cytoplasm [GO:0005737]; cytoplasmic ribonucleoprotein granule [GO:0036464]; cytoplasmic vesicle [GO:0031410]; cytosol [GO:0005829]; dendrite [GO:0030425]; early endosome membrane [GO:0031901]; glutamatergic synapse [GO:0098978]; kinocilium [GO:0060091]; lamellipodium [GO:0030027]; melanosome [GO:0042470]; membran…		Adherens junction;Amyotrophic lateral sclerosis (ALS);Axon guidance;B cell receptor signaling pathway;Bacterial invasion of epithelial cells;Chemokine signaling pathway;Colorectal cancer;Epithelial cell signaling in Helicobacter pylori infection;Fc epsilon RI signaling pathway;Fc gamma R-mediated phagocytosis;Focal adhesion;Leukocyte transendothelial migration;MAPK signaling pathway;Natural kille…	P63001;Q8C4N8;sp|P63001|RAC1_MOUSE;Q9D859;Q8BPG5;K7Q7T7;Q3TLP8;Q05144;P60764;A0A2R8VHH0;A2AC13;sp|Q05144|RAC2_MOUSE;sp|P60764|RAC3_MOUSE;Q14A12;Q8QZS2	sp|P63001|RAC1_MOUSE Ras-related C3 botulinum toxin substrate 1 OS=Mus musculus OX=10090 GN=Rac1 PE=1 SV=1;tr|Q8C4N8|Q8C4N8_MOUSE Uncharacterized protein (Fragment) OS=Mus musculus OX=10090 GN=Rac1 PE=2 SV=1;sp|P63001|RAC1_MOUSE Ras-related C3 botulinum to	21.45			0	12.504	18	2	4	2	0	0	0	9.4	24	11.5	0	0	0	4	11	3	0	0	0
P62492	Rab11a;Rab11b	Ras-related protein Rab-11A (Rab-11) (EC 3.6.5.2)	2a	23.9889	NaN	+			+		amyloid-beta clearance by transcytosis [GO:0150093]; astral microtubule organization [GO:0030953]; early endosome to recycling endosome transport [GO:0061502]; establishment of protein localization to organelle [GO:0072594]; exosomal secretion [GO:1990182]; melanosome transport [GO:0032402]; mitotic metaphase chromosome alignment [GO:0007080]; mitotic spindle assembly [GO:0090307]; multivesicular…	centriole [GO:0005814]; centrosome [GO:0005813]; cleavage furrow [GO:0032154]; cytoplasm [GO:0005737]; endocytic vesicle membrane [GO:0030666]; extracellular exosome [GO:0070062]; glutamatergic synapse [GO:0098978]; Golgi membrane [GO:0000139]; kinetochore microtubule [GO:0005828]; membrane [GO:0016020]; mitochondrion [GO:0005739]; multivesicular body [GO:0005771]; phagocytic vesicle [GO:0045335]…	carbohydrate binding [GO:0030246]; carbohydrate derivative binding [GO:0097367]; metal ion binding [GO:0046872]; pattern recognition receptor activity [GO:0038187]	Endocrine and other factor-regulated calcium reabsorption;Endocytosis;Pancreatic secretion;Vasopressin-regulated water reabsorption	P62492;P46638;G3UY29;E9Q3P9;F8WGS1;sp|P62492|RB11A_MOUSE;Q0PD45;sp|P46638|RB11B_MOUSE;Q78ZJ8;A0A068BFR3;Q3UZ37;G3UZD3;G3UZL4;Q9QWU0;E9Q6B3	sp|P62492|RB11A_MOUSE Ras-related protein Rab-11A OS=Mus musculus OX=10090 GN=Rab11a PE=1 SV=3;sp|P46638|RB11B_MOUSE Ras-related protein Rab-11B OS=Mus musculus OX=10090 GN=Rab11b PE=1 SV=3;tr|G3UY29|G3UY29_MOUSE Ras-related protein Rab-11B OS=Mus musculus	24.393			0	12.417	25	3	5	2	0	0	0	16.7	28.7	9.7	0	0	0	2	20	3	0	0	0
Q99JI6	Rap1b;Rap1a;Gm9392	Ras-related protein Rap-1b (EC 3.6.5.2) (GTP-binding protein smg p21B)	1b	25.525	NaN	+				+	calcium-ion regulated exocytosis [GO:0017156]; cell population proliferation [GO:0008283]; cellular response to cAMP [GO:0071320]; establishment of endothelial barrier [GO:0061028]; establishment of localization in cell [GO:0051649]; modification of postsynaptic structure [GO:0099010]; negative regulation of calcium ion-dependent exocytosis [GO:0045955]; negative regulation of synaptic vesicle ex…	cell-cell junction [GO:0005911]; cytosol [GO:0005829]; glutamatergic synapse [GO:0098978]; lipid droplet [GO:0005811]; plasma membrane [GO:0005886]		Chemokine signaling pathway;Focal adhesion;Leukocyte transendothelial migration;Long-term potentiation;MAPK signaling pathway;Neurotrophin signaling pathway;Pancreatic secretion;Renal cell carcinoma	Q99JI6;sp|Q99JI6|RAP1B_MOUSE;Q52L50;P62835;sp|P62835|RAP1A_MOUSE;Q3U7U8;C5H0E8;A0A0G2JED9;A0A0G2JE52;Q3V3W9;A0A1W2P777;C5H0E9	sp|Q99JI6|RAP1B_MOUSE Ras-related protein Rap-1b OS=Mus musculus OX=10090 GN=Rap1b PE=1 SV=2;sp|Q99JI6|RAP1B_MOUSE Ras-related protein Rap-1b OS=Mus musculus OX=10090 GN=Rap1b PE=1 SV=2;tr|Q52L50|Q52L50_MOUSE RAS related protein 1b OS=Mus musculus OX=10090	20.825			0	56.674	40	1	1	1	0	0	0	26.1	26.1	26.1	0	0	6.5	10	14	15	0	0	1
Q60841	Reln	Reelin (EC 3.4.21.-) (Reeler protein)	1b	24.2985	NaN	+					associative learning [GO:0008306]; axon guidance [GO:0007411]; brain development [GO:0007420]; cell adhesion [GO:0007155]; cell migration [GO:0016477]; cell morphogenesis [GO:0000902]; central nervous system development [GO:0007417]; cerebral cortex development [GO:0021987]; cerebral cortex tangential migration [GO:0021800]; dendrite development [GO:0016358]; forebrain development [GO:0030900]; g…	collagen-containing extracellular matrix [GO:0062023]; cytoplasm [GO:0005737]; dendrite [GO:0030425]; extracellular matrix [GO:0031012]; extracellular space [GO:0005615]; plasma membrane [GO:0005886]; reelin complex [GO:0110157]	G protein activity [GO:0003925]; GTP binding [GO:0005525]; GTP-dependent protein binding [GO:0030742]; GTPase activity [GO:0003924]; protein kinase binding [GO:0019901]; protein-containing complex binding [GO:0044877]; Rho GDP-dissociation inhibitor binding [GO:0051022]; thioesterase binding [GO:0031996]	ECM-receptor interaction;Focal adhesion	Q60841;sp|Q60841|RELN_MOUSE;Q64FW1;Q148P9	sp|Q60841|RELN_MOUSE Reelin OS=Mus musculus OX=10090 GN=Reln PE=1 SV=3;sp|Q60841|RELN_MOUSE Reelin OS=Mus musculus OX=10090 GN=Reln PE=1 SV=3	387.49			0	107.4	149	12	12	25	0	0	1	4.6	4.8	9.9	0	0	0.5	25	36	87	0	0	1
Q8K426	Retnlg	Resistin-like gamma (Resistin-like molecule gamma) (RELMgamma) (Ten-cysteine protein 1) (XCP1)	5a	26.3752	NaN	+					myeloid dendritic cell chemotaxis [GO:0002408]	extracellular space [GO:0005615]	actin monomer binding [GO:0003785]		sp|Q8K426|RETNG_MOUSE;Q8K426	sp|Q8K426|RETNG_MOUSE Resistin-like gamma OS=Mus musculus OX=10090 GN=Retnlg PE=1 SV=1;sp|Q8K426|RETNG_MOUSE Resistin-like gamma OS=Mus musculus OX=10090 GN=Retnlg PE=1 SV=1	12.535			0	182.2	30	1	2	2	0	0	3	15.4	25.6	25.6	0	0	38.5	5	9	5	0	0	11
Q99PT1	Arhgdia	Rho GDP-dissociation inhibitor 1 (Rho GDI 1) (GDI-1) (Rho-GDI alpha)	2a	23.9986	NaN	+					regulation of protein localization [GO:0032880]; regulation of Rho protein signal transduction [GO:0035023]; regulation of synaptic vesicle cycle [GO:0098693]; Rho protein signal transduction [GO:0007266]; semaphorin-plexin signaling pathway [GO:0071526]	cytoplasm [GO:0005737]; immunological synapse [GO:0001772]; membrane [GO:0016020]; nucleus [GO:0005634]; Schaffer collateral - CA1 synapse [GO:0098685]		Neurotrophin signaling pathway;Vasopressin-regulated water reabsorption	Q99PT1;sp|Q99PT1|GDIR1_MOUSE	sp|Q99PT1|GDIR1_MOUSE Rho GDP-dissociation inhibitor 1 OS=Mus musculus OX=10090 GN=Arhgdia PE=1 SV=3;sp|Q99PT1|GDIR1_MOUSE Rho GDP-dissociation inhibitor 1 OS=Mus musculus OX=10090 GN=Arhgdia PE=1 SV=3	23.407			0	16.722	15	1	4	3	0	0	0	7.8	23.5	23.5	0	0	0	1	7	7	0	0	0
Q8R429	Atp2a1	Sarcoplasmic/endoplasmic reticulum calcium ATPase 1 (SERCA1) (SR Ca(2+)-ATPase 1) (EC 7.2.2.10) (Calcium pump 1) (Calcium-transporting ATPase sarcoplasmic reticulum type, fast twitch skeletal muscle isoform) (Endoplasmic reticulum class 1/2 Ca(2+) ATPase)	4	22.9065	NaN	+					apoptotic mitochondrial changes [GO:0008637]; calcium ion import [GO:0070509]; calcium ion import into sarcoplasmic reticulum [GO:1990036]; calcium ion transport [GO:0006816]; intrinsic apoptotic signaling pathway in response to endoplasmic reticulum stress [GO:0070059]; maintenance of mitochondrion location [GO:0051659]; negative regulation of endoplasmic reticulum calcium ion concentration [GO:…	endoplasmic reticulum [GO:0005783]; endoplasmic reticulum membrane [GO:0005789]; endoplasmic reticulum-Golgi intermediate compartment [GO:0005793]; H zone [GO:0031673]; I band [GO:0031674]; membrane [GO:0016020]; mitochondrion [GO:0005739]; perinuclear region of cytoplasm [GO:0048471]; sarcoplasmic reticulum [GO:0016529]; sarcoplasmic reticulum membrane [GO:0033017]		Alzheimer's disease;Calcium signaling pathway;Pancreatic secretion	Q8R429;sp|Q8R429|AT2A1_MOUSE;O55143;sp|O55143|AT2A2_MOUSE;Q5DTI2;Q3V1C4;O54994;Q3U6T4;Q3TUZ7;F6RQN3;Q62268	sp|Q8R429|AT2A1_MOUSE Sarcoplasmic/endoplasmic reticulum calcium ATPase 1 OS=Mus musculus OX=10090 GN=Atp2a1 PE=1 SV=1;sp|Q8R429|AT2A1_MOUSE Sarcoplasmic/endoplasmic reticulum calcium ATPase 1 OS=Mus musculus OX=10090 GN=Atp2a1 PE=1 SV=1	109.42			0	251.53	114	4	15	2	0	0	0	10.1	23	5.4	0	0	0	14	91	9	0	0	0
A0A0R4J0I1	Serpina3k	Serine (or cysteine) peptidase inhibitor, clade A, member 3K	3b; 5a	25.452	26.7618	+	+					extracellular space [GO:0005615]			A0A0R4J0I1;P07759;sp|P07759|SPA3K_MOUSE;Q03734;sp|Q03734|SPA3M_MOUSE;Q3U0Y1;sp|Q5I2A0|SPA3G_MOUSE;Q4V9W0;Q14AS7;E9Q499;F2Z405;Q5I2A0;P29621;sp|P29621|SPA3C_MOUSE;Q3UDB3;sp|Q80X76|SPA3F_MOUSE;Q3UE77;Q80X76	tr|A0A0R4J0I1|A0A0R4J0I1_MOUSE Serine protease inhibitor A3K OS=Mus musculus OX=10090 GN=Serpina3k PE=1 SV=1;sp|P07759|SPA3K_MOUSE Serine protease inhibitor A3K OS=Mus musculus OX=10090 GN=Serpina3k PE=1 SV=2;sp|P07759|SPA3K_MOUSE Serine protease inhibitor	46.672	283		0	323.31	333	8	11	11	7	4	10	31.6	36.8	38.5	25.1	13.9	35.4	88	79	56	30	6	74
Q8CIR9	Masp1/3	Serine protease MASP3	2a	27.5646	25.8107	+	+				immune system process [GO:0002376]; proteolysis [GO:0006508]		hyaluronic acid binding [GO:0005540]; serine-type endopeptidase inhibitor activity [GO:0004867]		Q8CIR9	tr|Q8CIR9|Q8CIR9_MOUSE Serine protease MASP3 (Fragment) OS=Mus musculus OX=10090 GN=3 PE=4 SV=1	37.199			0	95.531	98	4	4	4	1	1	6	17	17	17	3	3	24.7	35	22	25	2	0	14
Q921I1	Tf	Serotransferrin (Transferrin) (Beta-1 metal-binding globulin) (Siderophilin)	3b; 5a	26.4197	19.7789	+	+				cellular response to iron ion [GO:0071281]; intracellular iron ion homeostasis [GO:0006879]; iron ion transport [GO:0006826]; multicellular organismal-level iron ion homeostasis [GO:0060586]; osteoclast differentiation [GO:0030316]; positive regulation of proteasomal ubiquitin-dependent protein catabolic process [GO:0032436]; positive regulation of receptor-mediated endocytosis [GO:0048260]; regu…	apical plasma membrane [GO:0016324]; basal plasma membrane [GO:0009925]; cell surface [GO:0009986]; clathrin-coated pit [GO:0005905]; dense body [GO:0097433]; early endosome [GO:0005769]; endocytic vesicle [GO:0030139]; endosome [GO:0005768]; extracellular space [GO:0005615]; HFE-transferrin receptor complex [GO:1990712]; late endosome [GO:0005770]; membrane [GO:0016020]; perinuclear region of cy…		Mineral absorption	Q921I1;sp|Q921I1|TRFE_MOUSE;F7BAE9;F7CJN9;D3YYR8;E9Q2Q7	sp|Q921I1|TRFE_MOUSE Serotransferrin OS=Mus musculus OX=10090 GN=Tf PE=1 SV=1;sp|Q921I1|TRFE_MOUSE Serotransferrin OS=Mus musculus OX=10090 GN=Tf PE=1 SV=1	76.723	680		0	323.31	399	26	25	23	0	0	2	42.3	42.2	37.7	0	0	4.2	144	151	101	0	0	3
P12246	Apcs	Serum amyloid P-component (SAP)	3b; 5a	23.9665	NaN	+					host-mediated suppression of symbiont invasion [GO:0046597]; negative regulation by host of viral glycoprotein metabolic process [GO:0044871]; negative regulation of monocyte differentiation [GO:0045656]	extracellular space [GO:0005615]			P12246;sp|P12246|SAMP_MOUSE;Q4JFI8	sp|P12246|SAMP_MOUSE Serum amyloid P-component OS=Mus musculus OX=10090 GN=Apcs PE=1 SV=2;sp|P12246|SAMP_MOUSE Serum amyloid P-component OS=Mus musculus OX=10090 GN=Apcs PE=1 SV=2;tr|Q4JFI8|Q4JFI8_MOUSE Pentaxin OS=Mus musculus OX=10090 GN=Apcs PE=1 SV=1	26.247			0	231.88	42	2	3	5	0	0	0	13.4	18.8	23.2	0	0	0	8	7	27	0	0	0
A0A1E1GJG6	Wgn-scFv; Gm5571	Single-chain variable	3b	28.7714	27.6417	+	+	+			adaptive immune response [GO:0002250]	extracellular region [GO:0005576]; immunoglobulin complex [GO:0019814]			A0A1E1GJG6;A0A140T8N0;sp|P01639|KV5A7_MOUSE;P01639	tr|A0A1E1GJG6|A0A1E1GJG6_MOUSE Single-chain variable OS=Mus musculus OX=10090 GN=Wgn-scFv PE=2 SV=1;tr|A0A140T8N0|A0A140T8N0_MOUSE Immunoglobulin kappa chain variable 9-120 (Fragment) OS=Mus musculus OX=10090 GN=Igkv9-120 PE=1 SV=2;sp|P01639|KV5A7_MOUSE Im	25.763			0	320.98	123	5	5	3	2	1	5	15.4	15.4	15	15	5.8	18.3	49	25	14	7	3	25
Q8VDN2	Atp1a1	Sodium/potassium-transporting ATPase subunit alpha-1 (Na(+)/K(+) ATPase alpha-1 subunit) (EC 7.2.2.13) (Sodium pump subunit alpha-1)	4	24.4838	NaN	+				+	cellular response to steroid hormone stimulus [GO:0071383]; establishment or maintenance of transmembrane electrochemical gradient [GO:0010248]; heart contraction [GO:0060047]; intracellular potassium ion homeostasis [GO:0030007]; intracellular sodium ion homeostasis [GO:0006883]; membrane repolarization [GO:0086009]; negative regulation of glucocorticoid biosynthetic process [GO:0031947]; negati…	apical plasma membrane [GO:0016324]; axon [GO:0030424]; basolateral plasma membrane [GO:0016323]; lateral plasma membrane [GO:0016328]; melanosome [GO:0042470]; membrane [GO:0016020]; myelin sheath [GO:0043209]; organelle membrane [GO:0031090]; plasma membrane [GO:0005886]; postsynaptic density [GO:0014069]; protein-containing complex [GO:0032991]; sarcolemma [GO:0042383]; sodium:potassium-exchan…	metal ion binding [GO:0046872]; protein-glutamine gamma-glutamyltransferase activity [GO:0003810]	Aldosterone-regulated sodium reabsorption;Bile secretion;Carbohydrate digestion and absorption;Cardiac muscle contraction;Endocrine and other factor-regulated calcium reabsorption;Gastric acid secretion;Mineral absorption;Pancreatic secretion;Protein digestion and absorption;Proximal tubule bicarbonate reclamation;Salivary secretion	Q8VDN2;sp|Q8VDN2|AT1A1_MOUSE;Q3TXF9;Q8R3M4;Q3UCH8;Q8K2R2;Q3UF49	sp|Q8VDN2|AT1A1_MOUSE Sodium/potassium-transporting ATPase subunit alpha-1 OS=Mus musculus OX=10090 GN=Atp1a1 PE=1 SV=1;sp|Q8VDN2|AT1A1_MOUSE Sodium/potassium-transporting ATPase subunit alpha-1 OS=Mus musculus OX=10090 GN=Atp1a1 PE=1 SV=1;tr|Q3TXF9|Q3TXF9	112.98			0	146.29	72	3	8	4	0	0	0	5.3	16.2	8.9	0	0	0	10	41	21	0	0	0
P54116	Stom	Stomatin (Erythrocyte band 7 integral membrane protein) (Erythrocyte membrane protein band 7.2) (Protein 7.2b)	1b	24.4172	NaN	+				+	positive regulation by host of viral genome replication [GO:0044829]; positive regulation of protein targeting to membrane [GO:0090314]; positive regulation of viral process [GO:0048524]; regulation of monoatomic ion transmembrane transport [GO:0034765]	cytoplasm [GO:0005737]; cytoskeleton [GO:0005856]; cytosol [GO:0005829]; endoplasmic reticulum [GO:0005783]; melanosome [GO:0042470]; membrane raft [GO:0045121]; mitochondrion [GO:0005739]; perinuclear region of cytoplasm [GO:0048471]; plasma membrane [GO:0005886]	calcium ion binding [GO:0005509]		P54116;sp|P54116|STOM_MOUSE;Q99L68;Q8BPA1	sp|P54116|STOM_MOUSE Stomatin OS=Mus musculus OX=10090 GN=Stom PE=1 SV=3;sp|P54116|STOM_MOUSE Stomatin OS=Mus musculus OX=10090 GN=Stom PE=1 SV=3;tr|Q99L68|Q99L68_MOUSE Stom protein OS=Mus musculus OX=10090 GN=Stom PE=2 SV=1;tr|Q8BPA1|Q8BPA1_MOUSE PHB doma	31.375			0	95.341	23	2	4	2	0	0	0	9.9	21.5	10.9	0	0	0	6	13	4	0	0	0
A2AVA0	Svep1	Sushi, von Willebrand factor type A, EGF and pentraxin domain-containing protein 1 (Polydom)	5b	23.6123	NaN	+					cell migration [GO:0016477]; epidermis development [GO:0008544]; epithelial cell-cell adhesion [GO:0090136]; gene expression [GO:0010467]; lymph circulation [GO:0003017]; lymph vessel development [GO:0001945]; lymph vessel morphogenesis [GO:0036303]; negative regulation of vasoconstriction [GO:0045906]; positive regulation of platelet activation [GO:0010572]; Tie signaling pathway [GO:0048014]; t…	cytoplasm [GO:0005737]; extracellular matrix [GO:0031012]; extracellular region [GO:0005576]; extracellular space [GO:0005615]; membrane [GO:0016020]; nucleus [GO:0005634]			A2AVA0;sp|A2AVA0|SVEP1_MOUSE	sp|A2AVA0|SVEP1_MOUSE Sushi, von Willebrand factor type A, EGF and pentraxin domain-containing protein 1 OS=Mus musculus OX=10090 GN=Svep1 PE=1 SV=1;sp|A2AVA0|SVEP1_MOUSE Sushi, von Willebrand factor type A, EGF and pentraxin domain-containing protein 1 OS	387.45			0	182.69	129	7	11	24	0	0	0	2.9	4.5	9.6	0	0	0	8	27	94	0	0	0
O08992	Sdcbp	Syntenin-1 (Scaffold protein Pbp1) (Syndecan-binding protein 1)	2a	24.5733	NaN	+			+	+	negative regulation of receptor internalization [GO:0002091]; negative regulation of transcription by RNA polymerase II [GO:0000122]; positive regulation of cell growth [GO:0030307]; positive regulation of cell migration [GO:0030335]; positive regulation of cell population proliferation [GO:0008284]; positive regulation of epithelial to mesenchymal transition [GO:0010718]; positive regulation of …	adherens junction [GO:0005912]; cytoskeleton [GO:0005856]; cytosol [GO:0005829]; endoplasmic reticulum membrane [GO:0005789]; extracellular exosome [GO:0070062]; focal adhesion [GO:0005925]; interleukin-5 receptor complex [GO:0005895]; melanosome [GO:0042470]; membrane raft [GO:0045121]; nuclear membrane [GO:0031965]; nucleoplasm [GO:0005654]; plasma membrane [GO:0005886]	antigen binding [GO:0003823]; IgA binding [GO:0019862]; immunoglobulin receptor binding [GO:0034987]; peptidoglycan binding [GO:0042834]; phosphatidylcholine binding [GO:0031210]; protein homodimerization activity [GO:0042803]; protein-macromolecule adaptor activity [GO:0030674]; single-stranded DNA binding [GO:0003697]		O08992;Q3TWV1;sp|O08992|SDCB1_MOUSE;Q3U6J5;Q3UC68;Q3TXC7;Q3UBE4;Q3TMX0;O88601;H3BLG5;Q3U724;Q3UB97;Q3TET7;Q3U902;A2AKJ9;A2AKJ6;Q3U6Q3;A2AKJ5	sp|O08992|SDCB1_MOUSE Syntenin-1 OS=Mus musculus OX=10090 GN=Sdcbp PE=1 SV=1;tr|Q3TWV1|Q3TWV1_MOUSE Uncharacterized protein OS=Mus musculus OX=10090 GN=Sdcbp PE=2 SV=1;sp|O08992|SDCB1_MOUSE Syntenin-1 OS=Mus musculus OX=10090 GN=Sdcbp PE=1 SV=1;tr|Q3U6J5|Q	32.379			0	84.251	49	4	5	5	0	0	0	20.7	24.4	24.4	0	0	0	10	23	16	0	0	0
Q80YX1	Tnc	Tenascin (TN) (Hexabrachion) (Tenascin-C) (TN-C)	5c	27.4035	NaN	+			+		bud outgrowth involved in lung branching [GO:0060447]; cell adhesion [GO:0007155]; cellular response to prostaglandin D stimulus [GO:0071799]; cellular response to retinoic acid [GO:0071300]; cellular response to vitamin D [GO:0071305]; mesenchymal-epithelial cell signaling involved in prostate gland development [GO:0060739]; morphogenesis of an epithelium [GO:0002009]; negative regulation of cel…	basement membrane [GO:0005604]; collagen-containing extracellular matrix [GO:0062023]; extracellular matrix of synaptic cleft [GO:0098965]; extracellular region [GO:0005576]; glutamatergic synapse [GO:0098978]; interstitial matrix [GO:0005614]; perisynaptic extracellular matrix [GO:0098966]; tenascin complex [GO:0090733]	hormone activity [GO:0005179]; identical protein binding [GO:0042802]; protein homodimerization activity [GO:0042803]; protein serine/threonine kinase activator activity [GO:0043539]; sialic acid binding [GO:0033691]; signaling receptor binding [GO:0005102]	ECM-receptor interaction;Focal adhesion	Q80YX1;sp|Q80YX1|TENA_MOUSE;Q148T5;Q148T4;Q80YX0;Q8C9Z1	sp|Q80YX1|TENA_MOUSE Tenascin OS=Mus musculus OX=10090 GN=Tnc PE=1 SV=1;sp|Q80YX1|TENA_MOUSE Tenascin OS=Mus musculus OX=10090 GN=Tnc PE=1 SV=1;tr|Q148T5|Q148T5_MOUSE Tnc protein OS=Mus musculus OX=10090 GN=Tnc PE=2 SV=1;tr|Q148T4|Q148T4_MOUSE Tnc protein	231.8	1619;1656;1663;2093		0	323.31	661	32	45	30	1	1	0	21.4	31.2	21.4	0.5	0.5	0	234	268	159	0	0	0
Q3TR40	Thbs1	Thrombospondin-1 (Glycoprotein G)	5c	23.7404	NaN	+				+	cell adhesion [GO:0007155]	extracellular region [GO:0005576]	calcium ion binding [GO:0005509]; calcium-dependent protein binding [GO:0048306]; D-mannose binding [GO:0005537]; galactose binding [GO:0005534]; identical protein binding [GO:0042802]; phosphatidylinositol-4-phosphate binding [GO:0070273]; protease binding [GO:0002020]; signaling receptor binding [GO:0005102]	ECM-receptor interaction;Focal adhesion;Malaria;Phagosome;TGF-beta signaling pathway	Q3TR40;Q80YQ1;P35441;sp|P35441|TSP1_MOUSE;Q8CGB2;CON__Q28194;Q3TPD3;Q3TP59	tr|Q3TR40|Q3TR40_MOUSE Uncharacterized protein OS=Mus musculus OX=10090 GN=Thbs1 PE=2 SV=1;tr|Q80YQ1|Q80YQ1_MOUSE Thrombospondin-1 OS=Mus musculus OX=10090 GN=Thbs1 PE=1 SV=1;sp|P35441|TSP1_MOUSE Thrombospondin-1 OS=Mus musculus OX=10090 GN=Thbs1 PE=1 SV=1	129.62			0	84.083	53	3	9	3	0	0	1	3.2	10.3	3.8	0	0	0.9	10	35	7	0	0	1
Q9Z1T2	Thbs4	Thrombospondin-4	5c	25.3152	NaN	+			+		behavioral response to pain [GO:0048266]; endothelial cell-cell adhesion [GO:0071603]; myoblast migration [GO:0051451]; negative regulation of angiogenesis [GO:0016525]; positive regulation of cell division [GO:0051781]; positive regulation of endothelial cell proliferation [GO:0001938]; positive regulation of neutrophil chemotaxis [GO:0090023]; regulation of tissue remodeling [GO:0034103]; respo…	basement membrane [GO:0005604]; collagen-containing extracellular matrix [GO:0062023]; endoplasmic reticulum [GO:0005783]; extracellular space [GO:0005615]; sarcoplasmic reticulum [GO:0016529]	metal ion binding [GO:0046872]	ECM-receptor interaction;Focal adhesion;Malaria;Phagosome;TGF-beta signaling pathway	sp|Q9Z1T2|TSP4_MOUSE;B2RTL6;Q9Z1T2;Q9R0G6;A0A1D5RMB8;CON__ENSEMBL:ENSBTAP00000006074;sp|Q9R0G6|COMP_MOUSE;Q8VI54;A1A557;A2VCQ0;E9PWF0;sp|Q05895|TSP3_MOUSE;Q05895	sp|Q9Z1T2|TSP4_MOUSE Thrombospondin-4 OS=Mus musculus OX=10090 GN=Thbs4 PE=1 SV=1;tr|B2RTL6|B2RTL6_MOUSE Thrombospondin 4 OS=Mus musculus OX=10090 GN=Thbs4 PE=1 SV=1;sp|Q9Z1T2|TSP4_MOUSE Thrombospondin-4 OS=Mus musculus OX=10090 GN=Thbs4 PE=1 SV=1	106.37			0	35.498	28	2	6	1	0	0	2	4.8	9.6	1.8	0	0	3.5	7	17	2	0	0	2
P01831	Thy1	Thy-1 membrane glycoprotein (Thy-1 antigen) (CD antigen CD90)	1c	25.7804	NaN	+					angiogenesis [GO:0001525]; cell-cell adhesion [GO:0098609]; cell-cell signaling [GO:0007267]; cytoskeleton organization [GO:0007010]; focal adhesion assembly [GO:0048041]; heterotypic cell-cell adhesion [GO:0034113]; integrin-mediated signaling pathway [GO:0007229]; negative regulation of axonogenesis [GO:0050771]; negative regulation of cell migration [GO:0030336]; negative regulation of neuron …	apical plasma membrane [GO:0016324]; axolemma [GO:0030673]; cell surface [GO:0009986]; dendrite [GO:0030425]; dendrite membrane [GO:0032590]; endoplasmic reticulum [GO:0005783]; external side of plasma membrane [GO:0009897]; glutamatergic synapse [GO:0098978]; growth cone [GO:0030426]; membrane raft [GO:0045121]; myelin sheath [GO:0043209]; neuronal cell body membrane [GO:0032809]; plasma membran…		Leukocyte transendothelial migration	P01831;A0A1L1SUX8;sp|P01831|THY1_MOUSE;Q53YX2	sp|P01831|THY1_MOUSE Thy-1 membrane glycoprotein OS=Mus musculus OX=10090 GN=Thy1 PE=1 SV=1;tr|A0A1L1SUX8|A0A1L1SUX8_MOUSE Thy-1 membrane glycoprotein (Fragment) OS=Mus musculus OX=10090 GN=Thy1 PE=1 SV=1;sp|P01831|THY1_MOUSE Thy-1 membrane glycoprotein OS	18.08			0	282.46	58	4	5	4	0	0	0	31.5	32.1	31.5	0	0	0	18	24	16	0	0	0
Q6ZWX2	Tmsb4x	Thymosin beta	2b	26.9251	NaN	+					actin filament organization [GO:0007015]	cytoplasm [GO:0005737]; cytoskeleton [GO:0005856]	cadherin binding [GO:0045296]; structural molecule activity [GO:0005198]	Regulation of actin cytoskeleton	Q6ZWX2	tr|Q6ZWX2|Q6ZWX2_MOUSE Thymosin beta OS=Mus musculus OX=10090 GN=Tmsb4x PE=2 SV=1	5.0526	7		0	54.568	35	1	2	1	1	0	0	31.8	31.8	31.8	31.8	0	0	12	12	10	1	0	0
Q6ZWY8	Tmsb10	Thymosin beta-10	2b	23.2979	NaN	+					actin cytoskeleton organization [GO:0030036]; actin filament organization [GO:0007015]	cytoplasm [GO:0005737]; cytoskeleton [GO:0005856]			Q6ZWY8;sp|Q6ZWY8|TYB10_MOUSE;A6H6H4;A0A0N4SVF0	sp|Q6ZWY8|TYB10_MOUSE Thymosin beta-10 OS=Mus musculus OX=10090 GN=Tmsb10 PE=1 SV=3;sp|Q6ZWY8|TYB10_MOUSE Thymosin beta-10 OS=Mus musculus OX=10090 GN=Tmsb10 PE=1 SV=3;tr|A6H6H4|A6H6H4_MOUSE Thymosin beta OS=Mus musculus OX=10090 GN=Tmsb10 PE=1 SV=1;tr|A0A	5.0256	7		0.005059	2.6727	6	0	1	1	0	0	0	0	31.8	31.8	0	0	0	0	3	3	0	0	0
Q62351	Tfrc	Transferrin receptor protein 1 (TR) (TfR) (TfR1) (Trfr) (CD antigen CD71)	1b	26.6729	22.3451	+	+		+	+	acute-phase response [GO:0006953]; cellular response to iron ion [GO:0071281]; cellular response to leukemia inhibitory factor [GO:1990830]; cellular response to xenobiotic stimulus [GO:0071466]; intracellular iron ion homeostasis [GO:0006879]; intracellular signal transduction [GO:0035556]; multicellular organismal-level iron ion homeostasis [GO:0060586]; negative regulation of apoptotic process…	basolateral plasma membrane [GO:0016323]; cell surface [GO:0009986]; clathrin-coated pit [GO:0005905]; cytoplasmic vesicle [GO:0031410]; early endosome [GO:0005769]; endosome [GO:0005768]; external side of plasma membrane [GO:0009897]; extracellular exosome [GO:0070062]; glutamatergic synapse [GO:0098978]; HFE-transferrin receptor complex [GO:1990712]; melanosome [GO:0042470]; membrane [GO:001602…	collagen binding [GO:0005518]; identical protein binding [GO:0042802]	Endocytosis;Hematopoietic cell lineage;Phagosome	Q62351;sp|Q62351|TFR1_MOUSE;Q542D9;Q8C872;Q8JZS3	sp|Q62351|TFR1_MOUSE Transferrin receptor protein 1 OS=Mus musculus OX=10090 GN=Tfrc PE=1 SV=1;sp|Q62351|TFR1_MOUSE Transferrin receptor protein 1 OS=Mus musculus OX=10090 GN=Tfrc PE=1 SV=1;tr|Q542D9|Q542D9_MOUSE Transferrin receptor protein 1 OS=Mus muscu	85.73	113		0	323.31	162	11	14	12	0	0	2	18.6	24.4	20.1	0	0	4.7	44	69	46	0	0	3
P04202	Tgfb1	Transforming growth factor beta-1 proprotein [Cleaved into: Latency-associated peptide (LAP); Transforming growth factor beta-1 (TGF-beta-1)]	5b	23.4332	NaN	+					adaptive immune response based on somatic recombination of immune receptors built from immunoglobulin superfamily domains [GO:0002460]; animal organ morphogenesis [GO:0009887]; aortic valve morphogenesis [GO:0003180]; ATP biosynthetic process [GO:0006754]; branch elongation involved in mammary gland duct branching [GO:0060751]; bronchiole development [GO:0060435]; canonical Wnt signaling pathway …	axon [GO:0030424]; blood microparticle [GO:0072562]; cell surface [GO:0009986]; cytoplasm [GO:0005737]; extracellular matrix [GO:0031012]; extracellular space [GO:0005615]; microvillus [GO:0005902]; neuronal cell body [GO:0043025]; nucleus [GO:0005634]; secretory granule [GO:0030141]		Amoebiasis;Cell cycle;Chagas disease (American trypanosomiasis);Chronic myeloid leukemia;Colorectal cancer;Cytokine-cytokine receptor interaction;Dilated cardiomyopathy;Endocytosis;Hypertrophic cardiomyopathy (HCM);Intestinal immune network for IgA production;ko05152;Leishmaniasis;Malaria;MAPK signaling pathway;Osteoclast differentiation;Pancreatic cancer;Pathways in cancer;Renal cell carcinoma;R…	P04202;sp|P04202|TGFB1_MOUSE;Q3UNK5	sp|P04202|TGFB1_MOUSE Transforming growth factor beta-1 proprotein OS=Mus musculus OX=10090 GN=Tgfb1 PE=1 SV=1;sp|P04202|TGFB1_MOUSE Transforming growth factor beta-1 proprotein OS=Mus musculus OX=10090 GN=Tgfb1 PE=1 SV=1;tr|Q3UNK5|Q3UNK5_MOUSE Transformin	44.309			0	40.186	16	2	3	1	0	0	0	8.2	10.8	2.6	0	0	0	3	10	3	0	0	0
Q792Z1	Try10;Gm5409	trypsin (EC 3.4.21.4)	5c	24.9914	29.1859	+	+				proteolysis [GO:0006508]	collagen-containing extracellular matrix [GO:0062023]		Neuroactive ligand-receptor interaction;Pancreatic secretion;Protein digestion and absorption	tr|Q792Z1|Q792Z1_MOUSE;Q792Z1;Q7M754	tr|Q792Z1|Q792Z1_MOUSE Trypsin 10 OS=Mus musculus OX=10090 GN=Try10 PE=1 SV=1;tr|Q792Z1|Q792Z1_MOUSE Trypsin 10 OS=Mus musculus OX=10090 GN=Try10 PE=1 SV=1;tr|Q7M754|Q7M754_MOUSE Try10-like trypsinogen OS=Mus musculus OX=10090 GN=Gm5409 PE=2 SV=1	26.221	109		0	6.8568	34	2	2	2	2	2	0	8.1	20.3	20.3	8.1	8.1	0	4	4	5	10	11	0
P05213	Tuba1b;Tuba1c	Tubulin alpha-1B chain (EC 3.6.5.-) (Alpha-tubulin 2) (Alpha-tubulin isotype M-alpha-2) (Tubulin alpha-2 chain) [Cleaved into: Detyrosinated tubulin alpha-1B chain]	2b	22.3362	21.3493	+	+				cellular response to interleukin-4 [GO:0071353]; microtubule cytoskeleton organization [GO:0000226]	cilium [GO:0005929]; cytoplasmic microtubule [GO:0005881]; cytosol [GO:0005829]; myelin sheath [GO:0043209]		Gap junction;Pathogenic Escherichia coli infection;Phagosome	P05213;P68373;sp|P68373|TBA1C_MOUSE;Q52L87;Q3TIZ0;sp|P05213|TBA1B_MOUSE;A0A2R8VHF3;Q99KA2;P68368;Q9JJZ2;sp|P68368|TBA4A_MOUSE;sp|Q9JJZ2|TBA8_MOUSE;A0A0A0MQA5;O89052	sp|P05213|TBA1B_MOUSE Tubulin alpha-1B chain OS=Mus musculus OX=10090 GN=Tuba1b PE=1 SV=2;sp|P68373|TBA1C_MOUSE Tubulin alpha-1C chain OS=Mus musculus OX=10090 GN=Tuba1c PE=1 SV=1;sp|P68373|TBA1C_MOUSE Tubulin alpha-1C chain OS=Mus musculus OX=10090 GN=Tub	50.151			0	39.311	35	1	1	1	0	0	1	3.1	22.2	9.5	0	3.3	5.1	4	23	6	0	0	2
Q3TMY3	1500011B03Rik	Uncharacterized protein	3b; 5a	25.6273	NaN	+							calcium ion binding [GO:0005509]; calcium-dependent carbohydrate binding [GO:0120153]; D-mannose binding [GO:0005537]; oligosaccharide binding [GO:0070492]		Q3TMY3	tr|Q3TMY3|Q3TMY3_MOUSE Uncharacterized protein OS=Mus musculus OX=10090 PE=2 SV=1	8.3857			0	4.0695	24	2	0	2	0	0	0	28.8	0	28.8	0	0	0	6	0	18	0	0	0
Q8CGR7	Upp2	Uridine phosphorylase 2 (UPase 2) (UrdPase 2) (EC 2.4.2.3) (Liver-specific uridine phosphorylase) (L-UrdPase)	2b	NaN	26.6485		+				CMP catabolic process [GO:0006248]; dCMP catabolic process [GO:0006249]; UMP catabolic process [GO:0046050]; UMP salvage [GO:0044206]; uridine catabolic process [GO:0006218]	cytosol [GO:0005829]; type III intermediate filament [GO:0045098]	serine-type endopeptidase inhibitor activity [GO:0004867]	Drug metabolism - other enzymes;Pyrimidine metabolism	Q8CGR7;A0A2R8W6J9;sp|Q8CGR7|UPP2_MOUSE;Q3UEN1;Q8R093	sp|Q8CGR7|UPP2_MOUSE Uridine phosphorylase 2 OS=Mus musculus OX=10090 GN=Upp2 PE=1 SV=1;tr|A0A2R8W6J9|A0A2R8W6J9_MOUSE Uridine phosphorylase OS=Mus musculus OX=10090 GN=Upp2 PE=1 SV=1;sp|Q8CGR7|UPP2_MOUSE Uridine phosphorylase 2 OS=Mus musculus OX=10090 GN	35.755	12		0.0082237	2.4604	31	1	1	1	1	1	1	4.1	4.1	4.1	4.1	4.1	4.1	4	4	3	7	5	8
A2NU19	Ighv7-1	VH coding region	3b; 5a	27.1453	26.614	+	+	+			adaptive immune response [GO:0002250]	extracellular region [GO:0005576]; immunoglobulin complex [GO:0019814]			A2NU19;tr|A0A075B5S2|A0A075B5S2_MOUSE;A0A075B5S2;sp|P01794|HVM25_MOUSE;sp|P01791|HVM22_MOUSE;sp|P01787|HVM18_MOUSE;sp|P01788|HVM19_MOUSE;sp|P01790|HVM21_MOUSE;P01788;P01787;P01794;P01791;P01790;sp|P01793|HVM24_MOUSE;P01789;sp|P01792|HVM23_MOUSE;P01792;P01793;sp|P01789|HVM20_MOUSE	tr|A2NU19|A2NU19_MOUSE VH coding region (Fragment) OS=Mus musculus OX=10090 PE=4 SV=1;tr|A0A075B5S2|A0A075B5S2_MOUSE Immunoglobulin heavy variable 7-1 (Fragment) OS=Mus musculus OX=10090 GN=Ighv7-1 PE=1 SV=2;tr|A0A075B5S2|A0A075B5S2_MOUSE Immunoglobulin he	13.516	103		0	120.93	147	4	5	4	2	2	5	42	51.3	40.3	20.2	20.2	51.3	61	29	19	10	5	23
Q53VR2	Ighv3-5	VH region	3b; 5a	27.3975	26.1435	+	+	+			adaptive immune response [GO:0002250]	extracellular region [GO:0005576]; immunoglobulin complex [GO:0019814]	apolipoprotein A-I receptor binding [GO:0034191]; G protein activity [GO:0003925]; GBD domain binding [GO:0032427]; GTP binding [GO:0005525]; GTP-dependent protein binding [GO:0030742]; GTPase activity [GO:0003924]; identical protein binding [GO:0042802]; protein kinase binding [GO:0019901]; Rho GDP-dissociation inhibitor binding [GO:0051022]; thioesterase binding [GO:0031996]; ubiquitin protein …		Q53VR2;Q53VR3;Q53VQ8;Q53VQ4;Q53VQ0;A0A0A0MQC1;Q53VQ1;A0A2S0DFG4;A0N3V1;Q53VQ9;Q53VQ5	tr|Q53VR2|Q53VR2_MOUSE VH region (Fragment) OS=Mus musculus OX=10090 PE=2 SV=1;tr|Q53VR3|Q53VR3_MOUSE VH-D-JH region (Fragment) OS=Mus musculus OX=10090 PE=2 SV=1;tr|Q53VQ8|Q53VQ8_MOUSE VH region (Fragment) OS=Mus musculus OX=10090 PE=2 SV=1;tr|Q53VQ4|Q53V	11.132			0	323.31	65	1	1	1	0	0	1	29.6	29.6	29.6	0	0	29.6	28	16	15	0	0	6
P21614	Gc	Vitamin D-binding protein (DBP) (VDB) (Gc-globulin) (Group-specific component)	3b	23.6863	NaN	+					vitamin D metabolic process [GO:0042359]	extracellular space [GO:0005615]			P21614;sp|P21614|VTDB_MOUSE	sp|P21614|VTDB_MOUSE Vitamin D-binding protein OS=Mus musculus OX=10090 GN=Gc PE=1 SV=2;sp|P21614|VTDB_MOUSE Vitamin D-binding protein OS=Mus musculus OX=10090 GN=Gc PE=1 SV=2	53.6			0	42.042	33	3	6	2	0	0	0	11.8	18.1	8.8	0	0	0	13	16	4	0	0	0
Q2I0J8	Vwf	von Willebrand factor (vWF)	5a	26.6503	22.7666	+	+				cell-substrate adhesion [GO:0031589]; platelet activation [GO:0030168]	extracellular region [GO:0005576]; Weibel-Palade body [GO:0033093]	beta-lactamase activity [GO:0008800]; dipeptidase activity [GO:0016805]; GPI anchor binding [GO:0034235]; metallodipeptidase activity [GO:0070573]; modified amino acid binding [GO:0072341]; zinc ion binding [GO:0008270]	Complement and coagulation cascades;ECM-receptor interaction;Focal adhesion	Q2I0J8;Q2I0J7;E9QPU1;sp|Q8CIZ8|VWF_MOUSE;Q8CIZ8;S4R195;Q3U017;A2VCN5	tr|Q2I0J8|Q2I0J8_MOUSE von Willebrand factor OS=Mus musculus OX=10090 GN=Vwf PE=2 SV=1;tr|Q2I0J7|Q2I0J7_MOUSE von Willebrand factor OS=Mus musculus OX=10090 GN=Vwf PE=2 SV=1;tr|E9QPU1|E9QPU1_MOUSE von Willebrand factor OS=Mus musculus OX=10090 GN=Vwf PE=1	309.14	1051;1304;1606;1636;1860;2020;2081;2201		0	323.31	944	34	39	53	2	0	13	17.3	20.7	27.1	1.5	0	7.5	207	179	533	4	0	21
