# Supplementary material for: Improvement of small extracellular vesicle isolation from mouse model blood
Source: Extracell Vesicles Circ Nucl Acids. 2025 Dec 24;6(4):1034–53. doi: 10.20517/evcna.2025.90 (PMC12812443; doi:10.20517/evcna.2025.90)
Supplement: Supplementary file 1 [file evcna-6-4-1034-SupplementaryMaterials.zip › evcna6090-SupplementaryMaterials/Supplementary Table 2.xlsx]

## Sheet: Cellular component
Enrichment analysis: Cellular component
Number of proteins in background: 19949
Number of datasets: 2
Dataset 1: Name = SEC-GeneSymbol No of proteins = 182 [ 181 annotated ]
Dataset 2: Name = UC-GeneSymbol No of proteins = 95 [ 94 annotated ]
			SEC-GeneSymbol					UC-GeneSymbol
Cellular component	Total annotated proteins in this class		No of proteins	Percentage of proteins	Fold value	P-value (Bonferroni method)		No of proteins	Percentage of proteins	Fold value	P-value (Bonferroni method)
cell surface	685		28	15.4696	4.50645	4.46441e-08		14	14.8936	4.33999	0.0069471
immunoglobulin complex	233		19	10.4972	8.99138	7.59449e-10		14	14.8936	12.7588	8.24302e-09
cytoplasm	5102		35	19.337	0.756257	1		11	11.7021	0.457924	1
plasma membrane	5401		43	23.7569	0.877634	1		14	14.8936	0.550441	1
extracellular region	1005		38	20.9945	4.16818	7.86641e-11		26	27.6596	5.49183	9.7637e-10
extracellular space	1799		85	46.9613	5.20781	1.09059e-37		61	64.8936	7.19639	1.65125e-37
collagen-containing extracellular matrix	316		27	14.9171	9.41982	1.79521e-15		15	15.9574	10.0792	3.90256e-08
cytosol	3580		33	18.232	1.0162	1		19	20.2128	1.1268	1
storage vacuole	4		1	0.552486	27.7585	1		0	0	0.01	1
sodium:potassium-exchanging ATPase complex	12		1	0.552486	9.26824	1		0	0	0.01	1
microtubule organizing center	56		1	0.552486	1.98735	1		0	0	0.01	1
cell projection	169		5	2.76243	3.26696	1		0	0	0.01	1
glycoprotein Ib-IX-V complex	5		1	0.552486	22.2179	1		0	0	0.01	1
organelle membrane	25		1	0.552486	4.45068	1		0	0	0.01	1
cleavage furrow	53		1	0.552486	2.09982	1		0	0	0.01	1
endoplasmic reticulum membrane	1007		4	2.20994	0.438863	1		0	0	0.01	1
ribosome	96		1	0.552486	1.15937	1		0	0	0.01	1
focal adhesion	187		5	2.76243	2.95251	1		0	0	0.01	1
microvillus	87		1	0.552486	1.2793	1		0	0	0.01	1
glial cell projection	21		1	0.552486	5.29803	1		0	0	0.01	1
filopodium membrane	18		1	0.552486	6.18054	1		0	0	0.01	1
presynaptic membrane	197		1	0.552486	0.565004	1		0	0	0.01	1
cilium	237		1	0.552486	0.469649	1		0	0	0.01	1
I band	26		1	0.552486	4.27957	1		0	0	0.01	1
laminin-2 complex	2		1	0.552486	55.3789	1		0	0	0.01	1
integrin alphav-beta3 complex	3		1	0.552486	36.9806	1		0	0	0.01	1
proteasome core complex	18		1	0.552486	6.18054	1		0	0	0.01	1
integrin alpha6-beta4 complex	1		1	0.552486	110.209	1		0	0	0.01	1
integrin alpha11-beta1 complex	1		1	0.552486	110.209	1		0	0	0.01	1
kinocilium	11		1	0.552486	10.11	1		0	0	0.01	1
filopodium	83		4	2.20994	5.32393	1		0	0	0.01	1
postsynaptic recycling endosome	9		1	0.552486	12.3542	1		0	0	0.01	1
leading edge membrane	5		1	0.552486	22.2179	1		0	0	0.01	1
rough endoplasmic reticulum	30		1	0.552486	3.70915	1		0	0	0.01	1
perisynaptic extracellular matrix	5		2	1.10497	44.2158	1		0	0	0.01	1
kinetochore microtubule	16		1	0.552486	6.95263	1		0	0	0.01	1
integrin complex	28		5	2.76243	19.7126	0.00878049		0	0	0.01	1
phagocytic cup	30		1	0.552486	3.70915	1		0	0	0.01	1
P-body	92		1	0.552486	1.20978	1		0	0	0.01	1
sperm flagellum	155		1	0.552486	0.718093	1		0	0	0.01	1
photoreceptor outer segment	80		1	0.552486	1.39122	1		0	0	0.01	1
postsynaptic specialization	15		1	0.552486	7.41582	1		0	0	0.01	1
clathrin coat of coated pit	8		1	0.552486	13.8966	1		0	0	0.01	1
postsynaptic density, intracellular component	50		1	0.552486	2.22579	1		0	0	0.01	1
apical part of cell	136		4	2.20994	3.24932	1		0	0	0.01	1
presynaptic endocytic zone membrane	7		1	0.552486	15.879	1		0	0	0.01	1
Golgi membrane	547		3	1.65746	0.606443	1		0	0	0.01	1
centrosome	588		3	1.65746	0.564158	1		0	0	0.01	1
centriolar satellite	104		1	0.552486	1.0702	1		0	0	0.01	1
centriole	159		1	0.552486	0.700028	1		0	0	0.01	1
cytoplasmic ribonucleoprotein granule	53		1	0.552486	2.09982	1		0	0	0.01	1
mitotic spindle	105		1	0.552486	1.06001	1		0	0	0.01	1
dendrite membrane	43		1	0.552486	2.58804	1		0	0	0.01	1
ruffle membrane	94		3	1.65746	3.52867	1		0	0	0.01	1
acrosomal vesicle	171		1	0.552486	0.650907	1		0	0	0.01	1
sarcolemma	133		8	4.41989	6.63693	0.0534221		1	1.06383	1.61133	1
apical plasma membrane	438		7	3.8674	1.76381	1		1	1.06383	0.489311	1
late endosome lumen	2		2	1.10497	110.209	0.148924		1	1.06383	106.628	1
dendritic shaft	73		2	1.10497	3.03412	1		1	1.06383	2.93553	1
axon terminus	104		3	1.65746	3.18941	1		0	0	0.01	1
mitochondrial outer membrane	192		1	0.552486	0.579717	1		0	0	0.01	1
clathrin-coated endocytic vesicle	10		1	0.552486	11.12	1		0	0	0.01	1
pericentriolar material	21		1	0.552486	5.29803	1		0	0	0.01	1
postsynaptic membrane	247		3	1.65746	1.34298	1		0	0	0.01	1
protein complex involved in cell-matrix adhesion	9		3	1.65746	36.818	0.107829		0	0	0.01	1
extrinsic component of synaptic vesicle membrane	25		1	0.552486	4.45068	1		0	0	0.01	1
trans-Golgi network membrane	53		1	0.552486	2.09982	1		0	0	0.01	1
parallel fiber to Purkinje cell synapse	43		1	0.552486	2.58804	1		0	0	0.01	1
cell junction	110		1	0.552486	1.01183	1		0	0	0.01	1
actin filament bundle	11		1	0.552486	10.11	1		0	0	0.01	1
sarcomere	45		1	0.552486	2.47304	1		0	0	0.01	1
clathrin-coated vesicle	67		1	0.552486	1.66112	1		0	0	0.01	1
transport vesicle	47		1	0.552486	2.36783	1		0	0	0.01	1
actin filament	79		1	0.552486	1.40883	1		0	0	0.01	1
tenascin complex	3		1	0.552486	36.9806	1		0	0	0.01	1
neuromuscular junction	109		3	1.65746	3.04312	1		0	0	0.01	1
spindle pole	128		1	0.552486	0.869553	1		0	0	0.01	1
axolemma	18		1	0.552486	6.18054	1		0	0	0.01	1
interstitial matrix	17		1	0.552486	6.54389	1		0	0	0.01	1
microtubule cytoskeleton	145		1	0.552486	0.767613	1		0	0	0.01	1
immunological synapse	42		1	0.552486	2.64964	1		0	0	0.01	1
membrane coat	9		1	0.552486	12.3542	1		0	0	0.01	1
spindle	125		1	0.552486	0.890421	1		0	0	0.01	1
cell-substrate junction	7		1	0.552486	15.879	1		0	0	0.01	1
endothelial microparticle	2		1	0.552486	55.3789	1		0	0	0.01	1
postsynaptic density membrane	143		1	0.552486	0.778348	1		0	0	0.01	1
Myb complex	4		2	1.10497	55.2421	0.882886		0	0	0.01	1
myosin complex	41		1	0.552486	2.71425	1		0	0	0.01	1
alphav-beta3 integrin-PKCalpha complex	2		1	0.552486	55.3789	1		0	0	0.01	1
nuclear membrane	226		2	1.10497	0.980138	1		0	0	0.01	1
integrin alpha3-beta1 complex	2		1	0.552486	55.3789	1		0	0	0.01	1
integrin alpha7-beta1 complex	2		1	0.552486	55.3789	1		0	0	0.01	1
clathrin complex	7		1	0.552486	15.879	1		0	0	0.01	1
side of membrane	100		2	1.10497	2.21499	1		0	0	0.01	1
myofibril	50		1	0.552486	2.22579	1		0	0	0.01	1
integrin alpha9-beta1 complex	3		2	1.10497	73.595	0.444098		0	0	0.01	1
Golgi transport complex	10		1	0.552486	11.12	1		0	0	0.01	1
caveola	85		2	1.10497	2.60582	1		0	0	0.01	1
cerebellar climbing fiber to Purkinje cell synapse	11		1	0.552486	10.11	1		0	0	0.01	1
perineuronal net	10		2	1.10497	22.13	1		0	0	0.01	1
integrin alpha4-beta1 complex	3		1	0.552486	36.9806	1		0	0	0.01	1
dense core granule membrane	4		1	0.552486	27.7585	1		0	0	0.01	1
alphav-beta3 integrin-IGF-1-IGF1R complex	3		1	0.552486	36.9806	1		0	0	0.01	1
pyruvate kinase complex	2		1	0.552486	55.3789	1		0	0	0.01	1
reelin complex	1		1	0.552486	110.209	1		0	0	0.01	1
unconventional myosin complex	5		1	0.552486	22.2179	1		0	0	0.01	1
hemidesmosome	10		2	1.10497	22.13	1		0	0	0.01	1
clathrin coat	7		1	0.552486	15.879	1		0	0	0.01	1
basal part of cell	19		2	1.10497	11.6529	1		0	0	0.01	1
interleukin-5 receptor complex	1		1	0.552486	110.209	1		0	0	0.01	1
clathrin coat of trans-Golgi network vesicle	4		1	0.552486	27.7585	1		0	0	0.01	1
integrin alphav-beta1 complex	2		1	0.552486	55.3789	1		0	0	0.01	1
neuronal cell body membrane	39		2	1.10497	5.67857	1		0	0	0.01	1
neuronal dense core vesicle	28		1	0.552486	3.97399	1		0	0	0.01	1
H zone	2		1	0.552486	55.3789	1		0	0	0.01	1
cortical cytoskeleton	32		2	1.10497	6.92037	1		0	0	0.01	1
postsynaptic endocytic zone	7		1	0.552486	15.879	1		0	0	0.01	1
alphav-beta3 integrin-HMGB1 complex	2		1	0.552486	55.3789	1		0	0	0.01	1
integrin alpha1-beta1 complex	2		1	0.552486	55.3789	1		0	0	0.01	1
endoplasmic reticulum-Golgi intermediate compartment	75		2	1.10497	2.95322	1		0	0	0.01	1
alpha9-beta1 integrin-ADAM8 complex	2		1	0.552486	55.3789	1		0	0	0.01	1
cytoplasmic side of Golgi membrane	2		1	0.552486	55.3789	1		0	0	0.01	1
laminin-1 complex	3		1	0.552486	36.9806	1		0	0	0.01	1
CENP-A containing nucleosome	4		1	0.552486	27.7585	1		0	0	0.01	1
laminin-10 complex	3		1	0.552486	36.9806	1		0	0	0.01	1
synaptic membrane	72		2	1.10497	3.07625	1		0	0	0.01	1
cell leading edge	65		2	1.10497	3.40749	1		0	0	0.01	1
cell body	118		2	1.10497	1.87714	1		0	0	0.01	1
T-tubule	68		2	1.10497	3.25718	1		0	0	0.01	1
trans-Golgi network	199		2	1.10497	1.11311	1		0	0	0.01	1
nucleosome	108		2	1.10497	2.05093	1		0	0	0.01	1
insulin-responsive compartment	10		1	0.552486	11.12	1		0	0	0.01	1
sarcoplasmic reticulum membrane	37		1	0.552486	3.00761	1		0	0	0.01	1
heterotrimeric G-protein complex	35		2	1.10497	6.32736	1		0	0	0.01	1
GAIT complex	3		1	0.552486	36.9806	1		0	0	0.01	1
integrin alpha5-beta1 complex	2		1	0.552486	55.3789	1		0	0	0.01	1
endocytic vesicle membrane	8		1	0.552486	13.8966	1		0	0	0.01	1
spindle midzone	24		1	0.552486	4.63605	1		0	0	0.01	1
proteasome core complex, alpha-subunit complex	8		1	0.552486	13.8966	1		0	0	0.01	1
ankyrin-1 complex	6		2	1.10497	36.8587	1		0	0	0.01	1
early endosome membrane	165		2	1.10497	1.34247	1		0	0	0.01	1
GABA-ergic synapse	162		2	1.10497	1.36733	1		0	0	0.01	1
lamellipodium membrane	22		2	1.10497	10.0646	1		0	0	0.01	1
sarcoplasmic reticulum	53		2	1.10497	4.17885	1		0	0	0.01	1
brush border membrane	81		2	1.10497	2.73449	1		0	0	0.01	1
integrin alpha2-beta1 complex	3		2	1.10497	73.595	0.444098		0	0	0.01	1
myosin II complex	23		1	0.552486	4.83753	1		0	0	0.01	1
microvillus membrane	34		2	1.10497	6.51341	1		0	0	0.01	1
laminin complex	6		1	0.552486	18.5211	1		0	0	0.01	1
integrin alphaIIb-beta3 complex	3		2	1.10497	73.595	0.444098		0	0	0.01	1
synaptic vesicle membrane	146		2	1.10497	1.51716	1		0	0	0.01	1
hippocampal mossy fiber to CA3 synapse	66		2	1.10497	3.35587	1		0	0	0.01	1
axonal growth cone	44		2	1.10497	5.03342	1		0	0	0.01	1
brush border	79		2	1.10497	2.80371	1		0	0	0.01	1
neuron projection	341		1	0.552486	0.326417	1		0	0	0.01	1
integrin alpha10-beta1 complex	2		1	0.552486	55.3789	1		0	0	0.01	1
endoplasmic reticulum lumen	117		1	0.552486	0.951299	1		0	0	0.01	1
laminin-8 complex	1		1	0.552486	110.209	1		0	0	0.01	1
myelin sheath abaxonal region	9		1	0.552486	12.3542	1		0	0	0.01	1
intermediate filament	78		2	1.10497	2.83965	1		2	2.12766	5.46755	1
lysosomal membrane	279		3	1.65746	1.18896	1		2	2.12766	1.5287	1
recycling endosome membrane	97		3	1.65746	3.41955	1		2	2.12766	4.3967	1
secretory IgA immunoglobulin complex	2		2	1.10497	110.209	0.148924		2	2.12766	212.201	0.0399598
blood microparticle	5		3	1.65746	66.2137	0.0131858		2	2.12766	85.1345	0.395924
membrane raft	209		6	3.31492	3.16903	1		2	2.12766	2.04069	1
clathrin-coated pit	62		4	2.20994	7.12691	1		2	2.12766	6.87831	1
IgG immunoglobulin complex	5		2	1.10497	44.2158	1		2	2.12766	85.1345	0.395924
discoidal high-density lipoprotein particle	3		2	1.10497	73.595	0.444098		2	2.12766	141.702	0.119511
cell cortex	183		5	2.76243	3.01704	1		3	3.19149	3.49011	1
nucleolus	755		3	1.65746	0.439372	1		2	2.12766	0.564925	1
endosome	281		5	2.76243	1.96487	1		3	3.19149	2.27296	1
mitochondrion	1628		12	6.62983	0.813027	1		3	3.19149	0.392335	1
HFE-transferrin receptor complex	6		2	1.10497	36.8587	1		2	2.12766	70.969	0.592062
fascia adherens	13		2	1.10497	17.027	1		2	2.12766	32.7843	1
nucleoplasm	2428		9	4.97238	0.408972	1		2	2.12766	0.175668	1
cell-cell junction	202		8	4.41989	4.36997	0.960186		2	2.12766	2.1114	1
desmosome	31		2	1.10497	7.14353	1		2	2.12766	13.7544	1
microtubule	288		2	1.10497	0.769143	1		2	2.12766	1.48093	1
hemoglobin complex	11		2	1.10497	20.12	1		1	1.06383	19.4662	1
vesicle coat	3		1	0.552486	36.9806	1		1	1.06383	71.2036	1
extrinsic component of external side of plasma membrane	2		1	0.552486	55.3789	1		1	1.06383	106.628	1
AnxA2-p11 complex	2		1	0.552486	55.3789	1		1	1.06383	106.628	1
monomeric IgA immunoglobulin complex	1		1	0.552486	110.209	1		1	1.06383	212.201	1
late endosome membrane	140		2	1.10497	1.58218	1		1	1.06383	1.53077	1
chylomicron remnant	1		1	0.552486	110.209	1		1	1.06383	212.201	1
intracellular membrane-bounded organelle	270		2	1.10497	0.820418	1		1	1.06383	0.793759	1
apical ectoplasmic specialization	3		1	0.552486	36.9806	1		1	1.06383	71.2036	1
cell periphery	85		4	2.20994	5.19868	1		2	2.12766	5.01734	1
ribonucleoprotein complex	174		2	1.10497	1.27304	1		2	2.12766	2.45115	1
lipid droplet	104		4	2.20994	4.24901	1		2	2.12766	4.1008	1
endocytic vesicle	66		2	1.10497	3.35587	1		2	2.12766	6.4615	1
adherens junction	167		5	2.76243	3.30609	1		2	2.12766	2.55388	1
basal ectoplasmic specialization	2		1	0.552486	55.3789	1		1	1.06383	106.628	1
synaptic vesicle	171		2	1.10497	1.29537	1		1	1.06383	1.25328	1
ruffle	107		2	1.10497	2.0701	1		2	2.12766	3.98583	1
recycling endosome	130		4	2.20994	3.39928	1		2	2.12766	3.2807	1
basolateral plasma membrane	288		8	4.41989	3.06509	1		3	3.19149	2.21772	1
postsynapse	349		9	4.97238	2.84515	1		5	5.31915	3.04612	1
spherical high-density lipoprotein particle	7		5	2.76243	78.7659	2.19003e-06		5	5.31915	151.659	7.9088e-08
external side of plasma membrane	525		17	9.39227	3.57072	0.0113858		6	6.38298	2.42915	1
intermediate-density lipoprotein particle	5		5	2.76243	110.209	1.05838e-07		5	5.31915	212.201	3.79426e-09
low-density lipoprotein particle	13		5	2.76243	42.4404	0.000128408		5	5.31915	81.7161	4.73985e-06
endoplasmic reticulum	964		14	7.73481	1.60168	1		5	5.31915	1.10282	1
membrane	3258		18	9.94475	0.609228	1		4	4.25532	0.26118	1
high-density lipoprotein particle	20		7	3.8674	38.6091	5.75115e-07		5	5.31915	53.1298	5.56303e-05
extracellular exosome	70		11	6.07735	17.3319	6.25165e-08		5	5.31915	15.1854	0.0360637
protein-containing complex	688		17	9.39227	2.72476	0.33309		8	8.51064	2.4705	1
synapse	671		14	7.73481	2.30106	1		8	8.51064	2.53309	1
collagen trimer	70		9	4.97238	14.1835	2.50935e-05		9	9.57447	27.3094	7.23079e-08
nucleus	5088		26	14.3646	0.563393	1		9	9.57447	0.375772	1
perinuclear region of cytoplasm	796		19	10.4972	2.63198	0.215938		8	8.51064	2.13531	1
glutamatergic synapse	793		20	11.0497	2.78091	0.0662212		6	6.38298	1.60821	1
myelin sheath	184		14	7.73481	8.39103	2.58956e-06		6	6.38298	6.93075	0.429149
very-low-density lipoprotein particle	18		10	5.52486	61.2547	2.19957e-13		8	8.51064	94.377	1.37254e-11
chylomicron	11		7	3.8674	70.1697	2.62296e-09		7	7.44681	135.107	2.4281e-11
Golgi apparatus	853		8	4.41989	1.0349	1		4	4.25532	0.997557	1
extracellular vesicle	11		3	1.65746	30.1299	0.208989		3	3.19149	58.0132	0.0295881
extrinsic component of presynaptic membrane	8		3	1.65746	41.4145	0.0723696		3	3.19149	79.7409	0.0101457
complement component C1q complex	3		3	1.65746	110.209	0.00133641		3	3.19149	212.201	0.000184303
fibrinogen complex	5		3	1.65746	66.2137	0.0131858		3	3.19149	127.49	0.00183044
late endosome	145		3	1.65746	2.28764	1		3	3.19149	4.40469	1
basement membrane	110		11	6.07735	11.03	9.00205e-06		3	3.19149	5.80606	1
cytoskeleton	389		8	4.41989	2.26929	1		3	3.19149	1.64192	1
extracellular matrix	238		11	6.07735	5.09813	0.0213196		3	3.19149	2.6836	1
axon	499		9	4.97238	1.98991	1		3	3.19149	1.27998	1
neuronal cell body	639		11	6.07735	1.89888	1		4	4.25532	1.33163	1
nuclear envelope	204		3	1.65746	1.62605	1		3	3.19149	3.13085	1
melanosome	97		12	6.62983	13.6441	1.43079e-07		4	4.25532	8.77153	1
dendrite	615		9	4.97238	1.61459	1		4	4.25532	1.3836	1
early endosome	291		3	1.65746	1.13993	1		3	3.19149	2.19486	1
multivesicular body	47		4	2.20994	9.40098	1		3	3.19149	13.587	1
complement component C1 complex	3		3	1.65746	110.209	0.00133641		3	3.19149	212.201	0.000184303
cornified envelope	54		3	1.65746	6.14202	1		3	3.19149	11.826	1
extrinsic component of postsynaptic membrane	10		3	1.65746	33.1399	0.153013		3	3.19149	63.8087	0.0215924
lysosomal matrix	2		1	0.552486	55.3789	1		1	1.06383	106.628	1
terminal bouton	89		1	0.552486	1.25055	1		1	1.06383	2.40785	1
cytoplasmic microtubule	54		1	0.552486	2.06094	1		1	1.06383	3.96821	1
plasma membrane protein complex	12		1	0.552486	9.26824	1		1	1.06383	17.8454	1
postsynaptic specialization membrane	45		1	0.552486	2.47304	1		1	1.06383	4.76167	1
postsynaptic density	309		2	1.10497	0.716873	1		1	1.06383	0.693579	1
phagocytic vesicle	82		4	2.20994	5.38885	1		1	1.06383	2.61338	1
presynapse	294		5	2.76243	1.87799	1		1	1.06383	0.728965	1
glycinergic synapse	18		3	1.65746	18.4192	0.986297		1	1.06383	11.9002	1
lamellipodium	194		3	1.65746	1.70986	1		1	1.06383	1.1047	1
perinuclear endoplasmic reticulum lumen	1		1	0.552486	110.209	1		1	1.06383	212.201	1
pentameric IgM immunoglobulin complex	2		1	0.552486	55.3789	1		1	1.06383	106.628	1
secretory dimeric IgA immunoglobulin complex	1		1	0.552486	110.209	1		1	1.06383	212.201	1
dimeric IgA immunoglobulin complex	1		1	0.552486	110.209	1		1	1.06383	212.201	1
postsynaptic cytosol	42		1	0.552486	2.64964	1		1	1.06383	5.10171	1
spliceosomal complex	97		1	0.552486	1.14742	1		1	1.06383	2.20929	1
protein-DNA complex	46		1	0.552486	2.41929	1		1	1.06383	4.65818	1
presynaptic cytosol	46		1	0.552486	2.41929	1		1	1.06383	4.65818	1
chromaffin granule	5		1	0.552486	22.2179	1		1	1.06383	42.779	1
midbody	171		3	1.65746	1.93983	1		1	1.06383	1.25328	1
receptor complex	194		4	2.20994	2.27792	1		1	1.06383	1.1047	1
platelet alpha granule	13		2	1.10497	17.027	1		1	1.06383	16.4737	1
cytoplasmic vesicle	295		3	1.65746	1.12447	1		1	1.06383	0.726494	1
acrosomal membrane	36		2	1.10497	6.15165	1		1	1.06383	5.95176	1
photoreceptor inner segment	73		2	1.10497	3.03412	1		1	1.06383	2.93553	1
photoreceptor ribbon synapse	18		2	1.10497	12.2999	1		1	1.06383	11.9002	1
Schaffer collateral - CA1 synapse	150		6	3.31492	4.41543	1		1	1.06383	1.42872	1
dendritic spine	213		5	2.76243	2.59213	1		1	1.06383	1.00616	1
apical dendrite	31		2	1.10497	7.14353	1		1	1.06383	6.91141	1
synaptic cleft	32		2	1.10497	6.92037	1		1	1.06383	6.6955	1
secretory granule	151		4	2.20994	2.92656	1		1	1.06383	1.41926	1
intercalated disc	57		5	2.76243	9.68513	0.302421		1	1.06383	3.75939	1
lateral plasma membrane	73		2	1.10497	3.03412	1		1	1.06383	2.93553	1
podosome	44		3	1.65746	7.53761	1		1	1.06383	4.86987	1
perikaryon	225		4	2.20994	1.96409	1		1	1.06383	0.952504	1
growth cone	186		4	2.20994	2.37589	1		1	1.06383	1.15221	1
Z disc	144		4	2.20994	3.06881	1		1	1.06383	1.48825	1
basal plasma membrane	64		3	1.65746	5.18248	1		1	1.06383	3.34827	1
vesicle	124		1	0.552486	0.897601	1		1	1.06383	1.72827	1
PCSK9-AnxA2 complex	2		1	0.552486	55.3789	1		1	1.06383	106.628	1
vesicle membrane	33		2	1.10497	6.71072	1		1	1.06383	6.49267	1
actin cytoskeleton	198		2	1.10497	1.11874	1		1	1.06383	1.08238	1
multivesicular body, internal vesicle	5		1	0.552486	22.2179	1		1	1.06383	42.779	1
serine-type endopeptidase complex	6		1	0.552486	18.5211	1		1	1.06383	35.6611	1
dense body	7		1	0.552486	15.879	1		1	1.06383	30.5739	1
vesicle lumen	1		1	0.552486	110.209	1		1	1.06383	212.201	1
catenin complex	31		1	0.552486	3.58954	1		1	1.06383	6.91141	1
actin cap	4		1	0.552486	27.7585	1		1	1.06383	53.4471	1
neurofibrillary tangle	3		1	0.552486	36.9806	1		1	1.06383	71.2036	1
nuclear matrix	122		2	1.10497	1.8156	1		1	1.06383	1.7566	1
haptoglobin-hemoglobin complex	11		2	1.10497	20.12	1		1	1.06383	19.4662	1
cytoplasmic side of plasma membrane	107		2	1.10497	2.0701	1		1	1.06383	2.00283	1
type III intermediate filament	6		0	0	0.01	1		1	1.06383	35.6611	1
Schmidt-Lanterman incisure	17		1	0.552486	6.54389	1		1	1.06383	12.5998	1
asymmetric synapse	24		1	0.552486	4.63605	1		1	1.06383	8.9264	1
glial filament	1		1	0.552486	110.209	1		1	1.06383	212.201	1
gamma-catenin-TCF7L2 complex	1		1	0.552486	110.209	1		1	1.06383	212.201	1
phagocytic vesicle membrane	64		1	0.552486	1.73897	1		1	1.06383	3.34827	1
protein folding chaperone complex	25		1	0.552486	4.45068	1		1	1.06383	8.56949	1
apicolateral plasma membrane	25		1	0.552486	4.45068	1		1	1.06383	8.56949	1
sarcoplasm	26		1	0.552486	4.27957	1		1	1.06383	8.24002	1
condensed chromosome	36		1	0.552486	3.09113	1		1	1.06383	5.95176	1
Prp19 complex	19		1	0.552486	5.85542	1		1	1.06383	11.2742	1
endoplasmic reticulum exit site	25		1	0.552486	4.45068	1		1	1.06383	8.56949	1
MHC class I protein complex	19		1	0.552486	5.85542	1		1	1.06383	11.2742	1
lumenal side of endoplasmic reticulum membrane	24		1	0.552486	4.63605	1		1	1.06383	8.9264	1
mitochondrial inner membrane	493		1	0.552486	0.225779	1		1	1.06383	0.434723	1
autophagosome	74		1	0.552486	1.50401	1		1	1.06383	2.89586	1
macropinosome	7		1	0.552486	15.879	1		1	1.06383	30.5739	1
myelin sheath adaxonal region	6		1	0.552486	18.5211	1		1	1.06383	35.6611	1
RNA polymerase II transcription regulator complex	110		1	0.552486	1.01183	1		1	1.06383	1.94821	1
mature chylomicron	1		1	0.552486	110.209	1		1	1.06383	212.201	1
aggresome	30		1	0.552486	3.70915	1		1	1.06383	7.14172	1
chromatin	440		1	0.552486	0.252975	1		1	1.06383	0.487087	1
neuron spine	13		1	0.552486	8.55584	1		1	1.06383	16.4737	1
cell tip	16		1	0.552486	6.95263	1		1	1.06383	13.3868	1

## Sheet: dati grafico
	Cellular Component	SEC	UC
	extracellular space	46.96% p < 0.001	64.89% p < 0.001
	collagen-containing extracellular matrix	14.92% p < 0.001	15.96% p < 0.001
	very-low-density lipoprotein particle	5.52% p < 0.001	8.51% p < 0.001
	extracellular region	20.99% p < 0.001	27.66% p < 0.001
	immunoglobulin complex	10.50% p < 0.001	14.89% p < 0.001
	chylomicron	3.87% p < 0.001	7.45% p < 0.001
	cell surface	15.47% p < 0.001	14.89% p = 0.007
	extracellular exosome	6.08% p < 0.001	5.32% p = 0.036
	intermediate-density lipoprotein particle	2.76% p < 0.001	5.32% p < 0.001
	melanosome	6.63% p < 0.001	4.26% p = 1
	high-density lipoprotein particle	3.87% p < 0.001	5.32% p < 0.001
	spherical high-density lipoprotein particle	2.76% p < 0.001	5.32% p < 0.001
	myelin sheath	7.73% p < 0.001	6.38% p = 0.429
	basement membrane	6.08% p < 0.001	3.19% p = 1
	collagen trimer	4.97% p < 0.001	9.57% p < 0.001
	low-density lipoprotein particle	2.76% p < 0.001	5.32% p < 0.001
	complement component C1 complex	1.66% p = 0.001	3.19% p < 0.001
	complement component C1q complex	1.66% p = 0.001	3.19% p < 0.001
	integrin complex	2.76% p = 0.009	0.00% p = 1
	external side of plasma membrane	9.39% p = 0.011	6.38% p = 1
	blood microparticle	1.66% p = 0.013	2.13% p = 0.396
	fibrinogen complex	1.66% p = 0.013	3.19% p = 0.002
	extracellular matrix	6.08% p = 0.021	3.19% p = 1
	sarcolemma	4.42% p = 0.053	1.06% p = 1
	glutamatergic synapse	11.05% p = 0.066	6.38% p = 1
	extrinsic component of presynaptic membrane	1.66% p = 0.072	3.19% p = 0.01
	protein complex involved in cell-matrix adhesion	1.66% p = 0.108	0.00% p = 1
	late endosome lumen	1.10% p = 0.149	1.06% p = 1
	secretory IgA immunoglobulin complex	1.10% p = 0.149	2.13% p = 0.04
	extrinsic component of postsynaptic membrane	1.66% p = 0.153	3.19% p = 0.022
	extracellular vesicle	1.66% p = 0.209	3.19% p = 0.03
	perinuclear region of cytoplasm	10.50% p = 0.216	8.51% p = 1
	intercalated disc	2.76% p = 0.302	1.06% p = 1
	protein-containing complex	9.39% p = 0.333	8.51% p = 1
	discoidal high-density lipoprotein particle	1.10% p = 0.444	2.13% p = 0.12
	integrin alpha2-beta1 complex	1.10% p = 0.444	0.00% p = 1
	integrin alpha9-beta1 complex	1.10% p = 0.444	0.00% p = 1
	integrin alphaIIb-beta3 complex	1.10% p = 0.444	0.00% p = 1
	Myb complex	1.10% p = 0.883	0.00% p = 1
	cell-cell junction	4.42% p = 0.96	2.13% p = 1
	glycinergic synapse	1.66% p = 0.986	1.06% p = 1
	acrosomal membrane	1.10% p = 1	1.06% p = 1
	acrosomal vesicle	0.55% p = 1	0.00% p = 1
	actin cap	0.55% p = 1	1.06% p = 1
	actin cytoskeleton	1.10% p = 1	1.06% p = 1
	actin filament	0.55% p = 1	0.00% p = 1
	actin filament bundle	0.55% p = 1	0.00% p = 1
	adherens junction	2.76% p = 1	2.13% p = 1
	aggresome	0.55% p = 1	1.06% p = 1
	alpha9-beta1 integrin-ADAM8 complex	0.55% p = 1	0.00% p = 1
	alphav-beta3 integrin-HMGB1 complex	0.55% p = 1	0.00% p = 1
	alphav-beta3 integrin-IGF-1-IGF1R complex	0.55% p = 1	0.00% p = 1
	alphav-beta3 integrin-PKCalpha complex	0.55% p = 1	0.00% p = 1
	ankyrin-1 complex	1.10% p = 1	0.00% p = 1
	AnxA2-p11 complex	0.55% p = 1	1.06% p = 1
	apical dendrite	1.10% p = 1	1.06% p = 1
	apical ectoplasmic specialization	0.55% p = 1	1.06% p = 1
	apical part of cell	2.21% p = 1	0.00% p = 1
	apical plasma membrane	3.87% p = 1	1.06% p = 1
	apicolateral plasma membrane	0.55% p = 1	1.06% p = 1
	asymmetric synapse	0.55% p = 1	1.06% p = 1
	autophagosome	0.55% p = 1	1.06% p = 1
	axolemma	0.55% p = 1	0.00% p = 1
	axon	4.97% p = 1	3.19% p = 1
	axon terminus	1.66% p = 1	0.00% p = 1
	axonal growth cone	1.10% p = 1	0.00% p = 1
	basal ectoplasmic specialization	0.55% p = 1	1.06% p = 1
	basal part of cell	1.10% p = 1	0.00% p = 1
	basal plasma membrane	1.66% p = 1	1.06% p = 1
	basolateral plasma membrane	4.42% p = 1	3.19% p = 1
	brush border	1.10% p = 1	0.00% p = 1
	brush border membrane	1.10% p = 1	0.00% p = 1
	catenin complex	0.55% p = 1	1.06% p = 1
	caveola	1.10% p = 1	0.00% p = 1
	cell body	1.10% p = 1	0.00% p = 1
	cell cortex	2.76% p = 1	3.19% p = 1
	cell junction	0.55% p = 1	0.00% p = 1
	cell leading edge	1.10% p = 1	0.00% p = 1
	cell periphery	2.21% p = 1	2.13% p = 1
	cell projection	2.76% p = 1	0.00% p = 1
	cell tip	0.55% p = 1	1.06% p = 1
	cell-substrate junction	0.55% p = 1	0.00% p = 1
	CENP-A containing nucleosome	0.55% p = 1	0.00% p = 1
	centriolar satellite	0.55% p = 1	0.00% p = 1
	centriole	0.55% p = 1	0.00% p = 1
	centrosome	1.66% p = 1	0.00% p = 1
	cerebellar climbing fiber to Purkinje cell synapse	0.55% p = 1	0.00% p = 1
	chromaffin granule	0.55% p = 1	1.06% p = 1
	chromatin	0.55% p = 1	1.06% p = 1
	chylomicron remnant	0.55% p = 1	1.06% p = 1
	cilium	0.55% p = 1	0.00% p = 1
	clathrin coat	0.55% p = 1	0.00% p = 1
	clathrin coat of coated pit	0.55% p = 1	0.00% p = 1
	clathrin coat of trans-Golgi network vesicle	0.55% p = 1	0.00% p = 1
	clathrin complex	0.55% p = 1	0.00% p = 1
	clathrin-coated endocytic vesicle	0.55% p = 1	0.00% p = 1
	clathrin-coated pit	2.21% p = 1	2.13% p = 1
	clathrin-coated vesicle	0.55% p = 1	0.00% p = 1
	cleavage furrow	0.55% p = 1	0.00% p = 1
	condensed chromosome	0.55% p = 1	1.06% p = 1
	cornified envelope	1.66% p = 1	3.19% p = 1
	cortical cytoskeleton	1.10% p = 1	0.00% p = 1
	cytoplasm	19.34% p = 1	11.70% p = 1
	cytoplasmic microtubule	0.55% p = 1	1.06% p = 1
	cytoplasmic ribonucleoprotein granule	0.55% p = 1	0.00% p = 1
	cytoplasmic side of Golgi membrane	0.55% p = 1	0.00% p = 1
	cytoplasmic side of plasma membrane	1.10% p = 1	1.06% p = 1
	cytoplasmic vesicle	1.66% p = 1	1.06% p = 1
	cytoskeleton	4.42% p = 1	3.19% p = 1
	cytosol	18.23% p = 1	20.21% p = 1
	dendrite	4.97% p = 1	4.26% p = 1
	dendrite membrane	0.55% p = 1	0.00% p = 1
	dendritic shaft	1.10% p = 1	1.06% p = 1
	dendritic spine	2.76% p = 1	1.06% p = 1
	dense body	0.55% p = 1	1.06% p = 1
	dense core granule membrane	0.55% p = 1	0.00% p = 1
	desmosome	1.10% p = 1	2.13% p = 1
	dimeric IgA immunoglobulin complex	0.55% p = 1	1.06% p = 1
	early endosome	1.66% p = 1	3.19% p = 1
	early endosome membrane	1.10% p = 1	0.00% p = 1
	endocytic vesicle	1.10% p = 1	2.13% p = 1
	endocytic vesicle membrane	0.55% p = 1	0.00% p = 1
	endoplasmic reticulum	7.73% p = 1	5.32% p = 1
	endoplasmic reticulum exit site	0.55% p = 1	1.06% p = 1
	endoplasmic reticulum lumen	0.55% p = 1	0.00% p = 1
	endoplasmic reticulum membrane	2.21% p = 1	0.00% p = 1
	endoplasmic reticulum-Golgi intermediate compartment	1.10% p = 1	0.00% p = 1
	endosome	2.76% p = 1	3.19% p = 1
	endothelial microparticle	0.55% p = 1	0.00% p = 1
	extrinsic component of external side of plasma membrane	0.55% p = 1	1.06% p = 1
	extrinsic component of synaptic vesicle membrane	0.55% p = 1	0.00% p = 1
	fascia adherens	1.10% p = 1	2.13% p = 1
	filopodium	2.21% p = 1	0.00% p = 1
	filopodium membrane	0.55% p = 1	0.00% p = 1
	focal adhesion	2.76% p = 1	0.00% p = 1
	GABA-ergic synapse	1.10% p = 1	0.00% p = 1
	GAIT complex	0.55% p = 1	0.00% p = 1
	gamma-catenin-TCF7L2 complex	0.55% p = 1	1.06% p = 1
	glial cell projection	0.55% p = 1	0.00% p = 1
	glial filament	0.55% p = 1	1.06% p = 1
	glycoprotein Ib-IX-V complex	0.55% p = 1	0.00% p = 1
	Golgi apparatus	4.42% p = 1	4.26% p = 1
	Golgi membrane	1.66% p = 1	0.00% p = 1
	Golgi transport complex	0.55% p = 1	0.00% p = 1
	growth cone	2.21% p = 1	1.06% p = 1
	H zone	0.55% p = 1	0.00% p = 1
	haptoglobin-hemoglobin complex	1.10% p = 1	1.06% p = 1
	hemidesmosome	1.10% p = 1	0.00% p = 1
	hemoglobin complex	1.10% p = 1	1.06% p = 1
	heterotrimeric G-protein complex	1.10% p = 1	0.00% p = 1
	HFE-transferrin receptor complex	1.10% p = 1	2.13% p = 0.592
	hippocampal mossy fiber to CA3 synapse	1.10% p = 1	0.00% p = 1
	I band	0.55% p = 1	0.00% p = 1
	IgG immunoglobulin complex	1.10% p = 1	2.13% p = 0.396
	immunological synapse	0.55% p = 1	0.00% p = 1
	insulin-responsive compartment	0.55% p = 1	0.00% p = 1
	integrin alpha10-beta1 complex	0.55% p = 1	0.00% p = 1
	integrin alpha11-beta1 complex	0.55% p = 1	0.00% p = 1
	integrin alpha1-beta1 complex	0.55% p = 1	0.00% p = 1
	integrin alpha3-beta1 complex	0.55% p = 1	0.00% p = 1
	integrin alpha4-beta1 complex	0.55% p = 1	0.00% p = 1
	integrin alpha5-beta1 complex	0.55% p = 1	0.00% p = 1
	integrin alpha6-beta4 complex	0.55% p = 1	0.00% p = 1
	integrin alpha7-beta1 complex	0.55% p = 1	0.00% p = 1
	integrin alphav-beta1 complex	0.55% p = 1	0.00% p = 1
	integrin alphav-beta3 complex	0.55% p = 1	0.00% p = 1
	interleukin-5 receptor complex	0.55% p = 1	0.00% p = 1
	intermediate filament	1.10% p = 1	2.13% p = 1
	interstitial matrix	0.55% p = 1	0.00% p = 1
	intracellular membrane-bounded organelle	1.10% p = 1	1.06% p = 1
	kinetochore microtubule	0.55% p = 1	0.00% p = 1
	kinocilium	0.55% p = 1	0.00% p = 1
	lamellipodium	1.66% p = 1	1.06% p = 1
	lamellipodium membrane	1.10% p = 1	0.00% p = 1
	laminin complex	0.55% p = 1	0.00% p = 1
	laminin-1 complex	0.55% p = 1	0.00% p = 1
	laminin-10 complex	0.55% p = 1	0.00% p = 1
	laminin-2 complex	0.55% p = 1	0.00% p = 1
	laminin-8 complex	0.55% p = 1	0.00% p = 1
	late endosome	1.66% p = 1	3.19% p = 1
	late endosome membrane	1.10% p = 1	1.06% p = 1
	lateral plasma membrane	1.10% p = 1	1.06% p = 1
	leading edge membrane	0.55% p = 1	0.00% p = 1
	lipid droplet	2.21% p = 1	2.13% p = 1
	lumenal side of endoplasmic reticulum membrane	0.55% p = 1	1.06% p = 1
	lysosomal matrix	0.55% p = 1	1.06% p = 1
	lysosomal membrane	1.66% p = 1	2.13% p = 1
	macropinosome	0.55% p = 1	1.06% p = 1
	mature chylomicron	0.55% p = 1	1.06% p = 1
	membrane	9.94% p = 1	4.26% p = 1
	membrane coat	0.55% p = 1	0.00% p = 1
	membrane raft	3.31% p = 1	2.13% p = 1
	MHC class I protein complex	0.55% p = 1	1.06% p = 1
	microtubule	1.10% p = 1	2.13% p = 1
	microtubule cytoskeleton	0.55% p = 1	0.00% p = 1
	microtubule organizing center	0.55% p = 1	0.00% p = 1
	microvillus	0.55% p = 1	0.00% p = 1
	microvillus membrane	1.10% p = 1	0.00% p = 1
	midbody	1.66% p = 1	1.06% p = 1
	mitochondrial inner membrane	0.55% p = 1	1.06% p = 1
	mitochondrial outer membrane	0.55% p = 1	0.00% p = 1
	mitochondrion	6.63% p = 1	3.19% p = 1
	mitotic spindle	0.55% p = 1	0.00% p = 1
	monomeric IgA immunoglobulin complex	0.55% p = 1	1.06% p = 1
	multivesicular body	2.21% p = 1	3.19% p = 1
	multivesicular body, internal vesicle	0.55% p = 1	1.06% p = 1
	myelin sheath abaxonal region	0.55% p = 1	0.00% p = 1
	myelin sheath adaxonal region	0.55% p = 1	1.06% p = 1
	myofibril	0.55% p = 1	0.00% p = 1
	myosin complex	0.55% p = 1	0.00% p = 1
	myosin II complex	0.55% p = 1	0.00% p = 1
	neurofibrillary tangle	0.55% p = 1	1.06% p = 1
	neuromuscular junction	1.66% p = 1	0.00% p = 1
	neuron projection	0.55% p = 1	0.00% p = 1
	neuron spine	0.55% p = 1	1.06% p = 1
	neuronal cell body	6.08% p = 1	4.26% p = 1
	neuronal cell body membrane	1.10% p = 1	0.00% p = 1
	neuronal dense core vesicle	0.55% p = 1	0.00% p = 1
	nuclear envelope	1.66% p = 1	3.19% p = 1
	nuclear matrix	1.10% p = 1	1.06% p = 1
	nuclear membrane	1.10% p = 1	0.00% p = 1
	nucleolus	1.66% p = 1	2.13% p = 1
	nucleoplasm	4.97% p = 1	2.13% p = 1
	nucleosome	1.10% p = 1	0.00% p = 1
	nucleus	14.36% p = 1	9.57% p = 1
	organelle membrane	0.55% p = 1	0.00% p = 1
	parallel fiber to Purkinje cell synapse	0.55% p = 1	0.00% p = 1
	P-body	0.55% p = 1	0.00% p = 1
	PCSK9-AnxA2 complex	0.55% p = 1	1.06% p = 1
	pentameric IgM immunoglobulin complex	0.55% p = 1	1.06% p = 1
	pericentriolar material	0.55% p = 1	0.00% p = 1
	perikaryon	2.21% p = 1	1.06% p = 1
	perineuronal net	1.10% p = 1	0.00% p = 1
	perinuclear endoplasmic reticulum lumen	0.55% p = 1	1.06% p = 1
	perisynaptic extracellular matrix	1.10% p = 1	0.00% p = 1
	phagocytic cup	0.55% p = 1	0.00% p = 1
	phagocytic vesicle	2.21% p = 1	1.06% p = 1
	phagocytic vesicle membrane	0.55% p = 1	1.06% p = 1
	photoreceptor inner segment	1.10% p = 1	1.06% p = 1
	photoreceptor outer segment	0.55% p = 1	0.00% p = 1
	photoreceptor ribbon synapse	1.10% p = 1	1.06% p = 1
	plasma membrane	23.76% p = 1	14.89% p = 1
	plasma membrane protein complex	0.55% p = 1	1.06% p = 1
	platelet alpha granule	1.10% p = 1	1.06% p = 1
	podosome	1.66% p = 1	1.06% p = 1
	postsynapse	4.97% p = 1	5.32% p = 1
	postsynaptic cytosol	0.55% p = 1	1.06% p = 1
	postsynaptic density	1.10% p = 1	1.06% p = 1
	postsynaptic density membrane	0.55% p = 1	0.00% p = 1
	postsynaptic density, intracellular component	0.55% p = 1	0.00% p = 1
	postsynaptic endocytic zone	0.55% p = 1	0.00% p = 1
	postsynaptic membrane	1.66% p = 1	0.00% p = 1
	postsynaptic recycling endosome	0.55% p = 1	0.00% p = 1
	postsynaptic specialization	0.55% p = 1	0.00% p = 1
	postsynaptic specialization membrane	0.55% p = 1	1.06% p = 1
	presynapse	2.76% p = 1	1.06% p = 1
	presynaptic cytosol	0.55% p = 1	1.06% p = 1
	presynaptic endocytic zone membrane	0.55% p = 1	0.00% p = 1
	presynaptic membrane	0.55% p = 1	0.00% p = 1
	proteasome core complex	0.55% p = 1	0.00% p = 1
	proteasome core complex, alpha-subunit complex	0.55% p = 1	0.00% p = 1
	protein folding chaperone complex	0.55% p = 1	1.06% p = 1
	protein-DNA complex	0.55% p = 1	1.06% p = 1
	Prp19 complex	0.55% p = 1	1.06% p = 1
	pyruvate kinase complex	0.55% p = 1	0.00% p = 1
	receptor complex	2.21% p = 1	1.06% p = 1
	recycling endosome	2.21% p = 1	2.13% p = 1
	recycling endosome membrane	1.66% p = 1	2.13% p = 1
	reelin complex	0.55% p = 1	0.00% p = 1
	ribonucleoprotein complex	1.10% p = 1	2.13% p = 1
	ribosome	0.55% p = 1	0.00% p = 1
	RNA polymerase II transcription regulator complex	0.55% p = 1	1.06% p = 1
	rough endoplasmic reticulum	0.55% p = 1	0.00% p = 1
	ruffle	1.10% p = 1	2.13% p = 1
	ruffle membrane	1.66% p = 1	0.00% p = 1
	sarcomere	0.55% p = 1	0.00% p = 1
	sarcoplasm	0.55% p = 1	1.06% p = 1
	sarcoplasmic reticulum	1.10% p = 1	0.00% p = 1
	sarcoplasmic reticulum membrane	0.55% p = 1	0.00% p = 1
	Schaffer collateral - CA1 synapse	3.31% p = 1	1.06% p = 1
	Schmidt-Lanterman incisure	0.55% p = 1	1.06% p = 1
	secretory dimeric IgA immunoglobulin complex	0.55% p = 1	1.06% p = 1
	secretory granule	2.21% p = 1	1.06% p = 1
	serine-type endopeptidase complex	0.55% p = 1	1.06% p = 1
	side of membrane	1.10% p = 1	0.00% p = 1
	sodium:potassium-exchanging ATPase complex	0.55% p = 1	0.00% p = 1
	sperm flagellum	0.55% p = 1	0.00% p = 1
	spindle	0.55% p = 1	0.00% p = 1
	spindle midzone	0.55% p = 1	0.00% p = 1
	spindle pole	0.55% p = 1	0.00% p = 1
	spliceosomal complex	0.55% p = 1	1.06% p = 1
	storage vacuole	0.55% p = 1	0.00% p = 1
	synapse	7.73% p = 1	8.51% p = 1
	synaptic cleft	1.10% p = 1	1.06% p = 1
	synaptic membrane	1.10% p = 1	0.00% p = 1
	synaptic vesicle	1.10% p = 1	1.06% p = 1
	synaptic vesicle membrane	1.10% p = 1	0.00% p = 1
	tenascin complex	0.55% p = 1	0.00% p = 1
	terminal bouton	0.55% p = 1	1.06% p = 1
	trans-Golgi network	1.10% p = 1	0.00% p = 1
	trans-Golgi network membrane	0.55% p = 1	0.00% p = 1
	transport vesicle	0.55% p = 1	0.00% p = 1
	T-tubule	1.10% p = 1	0.00% p = 1
	type III intermediate filament	0.00% p = 1	1.06% p = 1
	unconventional myosin complex	0.55% p = 1	0.00% p = 1
	vesicle	0.55% p = 1	1.06% p = 1
	vesicle coat	0.55% p = 1	1.06% p = 1
	vesicle lumen	0.55% p = 1	1.06% p = 1
	vesicle membrane	1.10% p = 1	1.06% p = 1
	Z disc	2.21% p = 1	1.06% p = 1
